# Supplementary material for: 1-[4-Chloro-3-(trifluoro­meth­yl)phen­yl]-4-phenyl-1H-1,2,3-triazole
Source: Acta Crystallogr Sect E Struct Rep Online. 2012 Oct 20;68(Pt 11):o3159. doi: 10.1107/S1600536812042705 (PMC3515254; doi:10.1107/S1600536812042705)
Supplement: Supplementary file 1 [file e-68-o3159-sup1.cif]

##############################################################################
#                                                                            #
# This CIF contains the data in a paper accepted for publication in          #
# Acta Crystallographica Section E. It conforms to the requirements of       #
# Notes for Authors for Acta Crystallographica Section E, and has been       #
# peer reviewed under the auspices of the IUCr Commission on Journals.       #
#                                                                            #
# Full details of the Crystallographic Information File format               #
# are given in the paper "The Crystallographic Information File (CIF):       #
# a New Standard Archive File for Crystallography" by S. R. Hall, F. H.      #
# Allen and I. D. Brown [Acta Cryst. (1991), A47, 655-685].                  #
#                                                                            #
# The current version of the core CIF dictionary is obtainable from          #
# ftp://ftp.iucr.org/pub/cif_core.dic.                                       #
#                                                                            #
# Software is freely available for graphical display of the structure(s)     #
# in this CIF. For information consult the CIF software page                 #
# http://www.iucr.org/resources/cif/software.                                #
#                                                                            #
# This file may be used for bona fide research purposes within the           #
# scientific community so long as proper attribution is given to the journal # 
# article from which it was obtained.                                        #
#                                                                            #
##############################################################################
data_global
_audit_creation_method     'PLATON <TABLE ACC> option'
_journal_date_recd_electronic     2012-10-11
_journal_date_accepted     2012-10-12
_journal_name_full     'Acta Crystallographica, Section E'
_journal_year     2012
_journal_volume     68
_journal_issue     11
_journal_page_first     o3159
_journal_page_last     o3159
_journal_paper_category     QO
_journal_paper_doi     10.1107/S1600536812042705
_journal_coeditor_code     TK5159
_publ_contact_author_name     'Professor Peter Healy'
_publ_contact_author_address
;
School of Biomolecular and Physical Sciences
Griffith University
Nathan, BRISBANE 4111, Australia
;
_publ_contact_author_email     'P.Healy@griffith.edu.au'
_publ_contact_author_fax     '617 3735 6572'
_publ_contact_author_phone     '617 3735 7442'
_publ_section_title
;
1-[4-Chloro-3-(trifluoromethyl)phenyl]-4-phenyl-1<i>H</i>-1,2,3-triazole
;
loop_
    _publ_author_name
    _publ_author_address
    'Jarrad M. Altimari'
;
SRC for Biotechnology, Chemistry and Systems Biology
Faculty of Science and Technology
Deakin University, Vic, 3216, Australia
;
    'Peter C. Healy'
;
Queensland Micro and Nanotechnology Centre
Griffith University
Brisbane 4111, Australia
;
    'Luke C. Henderson'
;
Institute for Frontier Materials
SRC for Biotechnology, Chemistry and Systems Biology
Faculty of Science and Technology
Deakin University, Vic, 3216, Australia
;
data_I
_chemical_name_systematic
;
1-[4-Chloro-3-(trifluoromethyl)phenyl]-4-phenyl-1<i>H</i>-1,2,3-triazole
;
_chemical_name_common     ?
_chemical_formula_moiety     'C15 H9 Cl F3 N3'
_chemical_formula_sum     'C15 H9 Cl F3 N3'
_chemical_formula_structural     ?
_chemical_formula_iupac     'C15 H9 Cl F3 N3'
_chemical_formula_weight     323.70
_chemical_melting_point     ?
_symmetry_cell_setting     monoclinic
_symmetry_space_group_name_H-M     'C 2/c'
_symmetry_space_group_name_Hall     '-C 2yc'
loop_
    _symmetry_equiv_pos_site_id
    _symmetry_equiv_pos_as_xyz
    1 x,y,z
    2 -x,y,1/2-z
    3 -x,-y,-z
    4 x,-y,1/2+z
    5 1/2+x,1/2+y,z
    6 1/2-x,1/2+y,1/2-z
    7 1/2-x,1/2-y,-z
    8 1/2+x,1/2-y,1/2+z
_cell_length_a     30.7475(16)
_cell_length_b     5.8877(3)
_cell_length_c     15.4364(8)
_cell_angle_alpha     90
_cell_angle_beta     105.470(5)
_cell_angle_gamma     90
_cell_volume     2693.2(2)
_cell_formula_units_Z     8
_cell_measurement_reflns_used     1854
_cell_measurement_theta_min     3.3696
_cell_measurement_theta_max     30.3030
_cell_measurement_temperature     249(2)
_exptl_crystal_description     'block'
_exptl_crystal_colour     'colourless'
_exptl_crystal_size_max     0.330
_exptl_crystal_size_mid     0.260
_exptl_crystal_size_min     0.240
_exptl_crystal_size_rad     ?
_exptl_crystal_density_diffrn     1.597
_exptl_crystal_density_meas     ?
_exptl_crystal_density_method     'not measured'
_exptl_crystal_F_000     1312
_exptl_absorpt_coefficient_mu     0.318
_exptl_absorpt_correction_type     multi-scan
_exptl_absorpt_process_details
;
(CrysAlis PRO; Agilent, 2012),
;
_exptl_absorpt_correction_T_min     0.902
_exptl_absorpt_correction_T_max     0.928
_diffrn_ambient_temperature     249(2)
_diffrn_radiation_type     'MoK\a'
_diffrn_radiation_wavelength     0.71070
_diffrn_radiation_source     'Enhance (Mo) X-ray Source'
_diffrn_radiation_monochromator     'graphite'
_diffrn_measurement_device_type     'Oxford Diffraction GEMINI S Ultra'
_diffrn_measurement_method     '\w and \f'
_diffrn_detector_area_resol_mean     16.0774
_diffrn_reflns_number     3934
_diffrn_reflns_av_R_equivalents     0.0210
_diffrn_reflns_av_sigmaI/netI     0.0351
_diffrn_reflns_theta_min     3.38
_diffrn_reflns_theta_max     25.00
_diffrn_reflns_theta_full     25.00
_diffrn_measured_fraction_theta_max     0.997
_diffrn_measured_fraction_theta_full     0.997
_diffrn_reflns_limit_h_min     -36
_diffrn_reflns_limit_h_max     33
_diffrn_reflns_limit_k_min     -5
_diffrn_reflns_limit_k_max     6
_diffrn_reflns_limit_l_min     -9
_diffrn_reflns_limit_l_max     18
_diffrn_standards_number     0
_diffrn_standards_interval_count     ?
_diffrn_standards_interval_time     ?
_diffrn_standards_decay_%     0
_refine_special_details
;
Refinement of <i>F</i>^2^ against ALL reflections. The weighted <i>R</i>-factor
<i>wR</i> and goodness of fit <i>S</i> are based on <i>F</i>^2^, conventional
<i>R</i>-factors <i>R</i> are based on <i>F</i>, with <i>F</i> set to zero for
negative <i>F</i>^2^. The threshold expression of <i>F</i>^2^ >
\s(<i>F</i>^2^) is used only for calculating <i>R</i>-factors(gt) <i>etc</i>.
and is not relevant to the choice of reflections for refinement.
<i>R</i>-factors based on <i>F</i>^2^ are statistically about twice as large
as those based on <i>F</i>, and <i>R</i>- factors based on ALL data will be
even larger.
;
_reflns_number_total     2355
_reflns_number_gt     1899
_reflns_threshold_expression     I>2\s(I)
_refine_ls_structure_factor_coef     Fsqd
_refine_ls_matrix_type     full
_refine_ls_R_factor_all     0.0548
_refine_ls_R_factor_gt     0.0411
_refine_ls_wR_factor_gt     0.0851
_refine_ls_wR_factor_ref     0.0911
_refine_ls_goodness_of_fit_ref     1.073
_refine_ls_restrained_S_all     1.073
_refine_ls_number_reflns     2355
_refine_ls_number_parameters     199
_refine_ls_number_restraints     0
_refine_ls_number_constraints     ?
_refine_ls_hydrogen_treatment     constr
_refine_ls_weighting_scheme     calc
_refine_ls_weighting_details
         'calc w=1/[\s^2^(Fo^2^)+(0.0327P)^2^+2.2063P] where P=(Fo^2^+2Fc^2^)/3'
_atom_sites_solution_hydrogens     geom
_atom_sites_solution_primary     direct
_atom_sites_solution_secondary     difmap
_refine_ls_shift/su_max     0.001
_refine_ls_shift/su_mean     0.000
_refine_diff_density_max     0.175
_refine_diff_density_min     -0.216
_refine_ls_extinction_method     'none'
loop_
    _atom_type_symbol
    _atom_type_description
    _atom_type_scat_dispersion_real
    _atom_type_scat_dispersion_imag
    _atom_type_scat_source
    N N 0.0061 0.0033 'International Tables Vol C Tables 4.2.6.8 and 6.1.1.4'
    F F 0.0171 0.0103 'International Tables Vol C Tables 4.2.6.8 and 6.1.1.4'
    Cl Cl 0.1484 0.1585 'International Tables Vol C Tables 4.2.6.8 and 6.1.1.4'
    H H 0.0000 0.0000 'International Tables Vol C Tables 4.2.6.8 and 6.1.1.4'
    C C 0.0033 0.0016 'International Tables Vol C Tables 4.2.6.8 and 6.1.1.4'
_computing_data_collection     'CrysAlis PRO (Agilent, 2012)'
_computing_cell_refinement     'CrysAlis PRO (Agilent, 2012)'
_computing_data_reduction     'CrysAlis PRO (Agilent, 2012)'
_computing_structure_solution
;
TEXSAN (Molecular Structure Corporation, 2001) and SIR-97 (Altomare
<i>et al.</i>,
1999)
;
_computing_structure_refinement
 'TEXSAN (Molecular Structure Corporation, 2001) and SHELXL97 (Sheldrick, 2008)'
_computing_molecular_graphics     'ORTEP-3 for Windows (Farrugia, 1997)'
_computing_publication_material     'PLATON (Spek, 2009)'
loop_
    _atom_site_type_symbol
    _atom_site_label
    _atom_site_fract_x
    _atom_site_fract_y
    _atom_site_fract_z
    _atom_site_U_iso_or_equiv
    _atom_site_thermal_displace_type
    _atom_site_calc_flag
    _atom_site_refinement_flags
    _atom_site_occupancy
    Cl Cl1 0.78052(2) 0.33228(12) 0.32573(4) 0.0454(2) Uani . . 1.000
    F F1 0.76886(4) 0.0366(3) 0.48769(11) 0.0575(6) Uani . . 1.000
    F F2 0.78035(5) -0.1587(3) 0.37911(10) 0.0587(5) Uani . . 1.000
    F F3 0.81441(4) -0.2452(3) 0.51428(10) 0.0522(5) Uani . . 1.000
    N N1 0.96027(6) 0.1414(3) 0.56964(11) 0.0285(6) Uani . . 1.000
    N N2 0.97402(6) -0.0774(3) 0.58511(13) 0.0369(6) Uani . . 1.000
    N N3 1.01508(6) -0.0729(3) 0.63832(12) 0.0358(6) Uani . . 1.000
    C C4 1.02780(7) 0.1481(4) 0.65769(13) 0.0276(7) Uani . . 1.000
    C C5 0.99302(7) 0.2849(4) 0.61383(14) 0.0281(7) Uani . . 1.000
    C C11 0.91648(7) 0.1919(4) 0.51321(13) 0.0275(6) Uani . . 1.000
    C C12 0.88165(7) 0.0422(4) 0.51110(13) 0.0281(7) Uani . . 1.000
    C C13 0.83879(7) 0.0861(4) 0.45597(13) 0.0277(7) Uani . . 1.000
    C C14 0.83212(7) 0.2782(4) 0.40213(13) 0.0293(7) Uani . . 1.000
    C C15 0.86683(7) 0.4302(4) 0.40630(14) 0.0335(7) Uani . . 1.000
    C C16 0.90929(7) 0.3881(4) 0.46234(14) 0.0324(7) Uani . . 1.000
    C C17 0.80065(7) -0.0695(4) 0.45873(15) 0.0365(8) Uani . . 1.000
    C C41 1.07225(7) 0.2101(4) 0.71678(13) 0.0276(7) Uani . . 1.000
    C C42 1.10818(7) 0.0584(4) 0.73080(14) 0.0344(7) Uani . . 1.000
    C C43 1.15027(7) 0.1168(5) 0.78475(15) 0.0394(8) Uani . . 1.000
    C C44 1.15723(8) 0.3258(5) 0.82582(15) 0.0398(8) Uani . . 1.000
    C C45 1.12182(8) 0.4780(5) 0.81243(14) 0.0389(8) Uani . . 1.000
    C C46 1.07966(7) 0.4216(4) 0.75828(14) 0.0333(7) Uani . . 1.000
    H H5 0.99210 0.43430 0.61430 0.0340 Uiso . . 1.000
    H H12 0.88700 -0.09090 0.54740 0.0330 Uiso . . 1.000
    H H15 0.86140 0.56400 0.37040 0.0400 Uiso . . 1.000
    H H16 0.93320 0.49300 0.46580 0.0390 Uiso . . 1.000
    H H42 1.10380 -0.08670 0.70260 0.0410 Uiso . . 1.000
    H H43 1.17450 0.01160 0.79350 0.0470 Uiso . . 1.000
    H H44 1.18610 0.36500 0.86340 0.0480 Uiso . . 1.000
    H H45 1.12650 0.62270 0.84080 0.0470 Uiso . . 1.000
    H H46 1.05570 0.52790 0.74940 0.0400 Uiso . . 1.000
loop_
    _atom_site_aniso_label
    _atom_site_aniso_U_11
    _atom_site_aniso_U_22
    _atom_site_aniso_U_33
    _atom_site_aniso_U_12
    _atom_site_aniso_U_13
    _atom_site_aniso_U_23
    Cl1 0.0334(3) 0.0438(4) 0.0481(3) 0.0047(3) -0.0079(3) 0.0048(3)
    F1 0.0322(7) 0.0558(11) 0.0906(11) -0.0039(8) 0.0271(8) -0.0025(9)
    F2 0.0579(9) 0.0458(10) 0.0574(9) -0.0175(8) -0.0109(7) -0.0089(8)
    F3 0.0371(8) 0.0447(10) 0.0679(9) -0.0101(7) 0.0019(7) 0.0210(8)
    N1 0.0223(9) 0.0286(11) 0.0336(9) 0.0001(8) 0.0055(7) 0.0002(8)
    N2 0.0283(10) 0.0288(12) 0.0489(11) -0.0018(9) 0.0020(9) -0.0005(9)
    N3 0.0257(9) 0.0317(12) 0.0447(11) 0.0000(9) 0.0003(8) 0.0003(9)
    C4 0.0243(11) 0.0294(13) 0.0300(11) -0.0012(10) 0.0087(9) 0.0004(10)
    C5 0.0246(11) 0.0266(13) 0.0331(11) -0.0036(10) 0.0077(9) -0.0017(10)
    C11 0.0225(10) 0.0309(13) 0.0288(10) -0.0002(10) 0.0066(9) -0.0014(10)
    C12 0.0260(11) 0.0294(13) 0.0280(10) 0.0024(10) 0.0058(9) 0.0011(10)
    C13 0.0255(11) 0.0288(13) 0.0286(11) -0.0020(10) 0.0068(9) -0.0048(9)
    C14 0.0264(11) 0.0326(14) 0.0276(11) 0.0034(10) 0.0051(9) -0.0022(10)
    C15 0.0341(12) 0.0321(14) 0.0346(12) 0.0041(11) 0.0096(10) 0.0064(10)
    C16 0.0274(11) 0.0332(14) 0.0372(12) -0.0039(10) 0.0099(10) 0.0015(10)
    C17 0.0263(11) 0.0368(15) 0.0419(13) -0.0019(11) 0.0012(10) 0.0003(12)
    C41 0.0262(11) 0.0310(13) 0.0259(10) -0.0011(10) 0.0075(9) 0.0030(10)
    C42 0.0306(11) 0.0335(14) 0.0373(12) 0.0007(11) 0.0059(10) 0.0005(11)
    C43 0.0284(12) 0.0453(17) 0.0417(13) 0.0045(12) 0.0044(10) 0.0083(12)
    C44 0.0305(12) 0.0508(17) 0.0324(12) -0.0082(13) -0.0016(10) 0.0047(12)
    C45 0.0422(13) 0.0381(15) 0.0323(12) -0.0082(12) 0.0026(10) -0.0042(11)
    C46 0.0332(12) 0.0345(14) 0.0315(11) 0.0031(11) 0.0076(10) 0.0002(10)
_geom_special_details
;
Bond distances, angles <i>etc</i>. have been calculated using the rounded
fractional coordinates. All su's are estimated from the variances of the
(full) variance-covariance matrix. The cell e.s.d.'s are taken into account in
the estimation of distances, angles and torsion angles
;
loop_
    _geom_bond_atom_site_label_1
    _geom_bond_atom_site_label_2
    _geom_bond_site_symmetry_1
    _geom_bond_site_symmetry_2
    _geom_bond_distance
    _geom_bond_publ_flag
    Cl1 C14 . . 1.735(2) no
    F1 C17 . . 1.334(3) no
    F2 C17 . . 1.329(3) no
    F3 C17 . . 1.338(3) no
    N1 N2 . . 1.357(3) no
    N1 C5 . . 1.352(3) no
    N1 C11 . . 1.426(3) no
    N2 N3 . . 1.310(3) no
    N3 C4 . . 1.369(3) no
    C4 C5 . . 1.366(3) no
    C4 C41 . . 1.473(3) no
    C11 C12 . . 1.381(3) no
    C11 C16 . . 1.381(3) no
    C12 C13 . . 1.389(3) no
    C13 C14 . . 1.386(3) no
    C13 C17 . . 1.498(3) no
    C14 C15 . . 1.381(3) no
    C15 C16 . . 1.383(3) no
    C41 C42 . . 1.392(3) no
    C41 C46 . . 1.391(3) no
    C42 C43 . . 1.383(3) no
    C43 C44 . . 1.375(4) no
    C44 C45 . . 1.382(4) no
    C45 C46 . . 1.383(3) no
    C5 H5 . . 0.8800 no
    C12 H12 . . 0.9500 no
    C15 H15 . . 0.9500 no
    C16 H16 . . 0.9500 no
    C42 H42 . . 0.9500 no
    C43 H43 . . 0.9500 no
    C44 H44 . . 0.9500 no
    C45 H45 . . 0.9500 no
    C46 H46 . . 0.9500 no
loop_
    _geom_contact_atom_site_label_1
    _geom_contact_atom_site_label_2
    _geom_contact_distance
    _geom_contact_site_symmetry_1
    _geom_contact_site_symmetry_2
    _geom_contact_publ_flag
    Cl1 F1 3.1445(18) . . no
    Cl1 F2 3.0063(19) . . no
    Cl1 F2 3.1086(19) . 1_565 no
    Cl1 F2 3.2167(16) . 6_655 no
    F1 Cl1 3.1445(18) . . no
    F1 F1 2.835(2) . 7_656 no
    F1 F3 3.075(2) . 7_646 no
    F2 Cl1 3.2167(16) . 6_645 no
    F2 Cl1 3.1085(19) . 1_545 no
    F2 Cl1 3.0063(19) . . no
    F3 C45 3.295(3) . 2_746 no
    F3 C15 3.235(3) . 1_545 no
    F3 F1 3.075(2) . 7_646 no
    F1 H44 2.8100 . 8_454 no
    F3 H45 2.6000 . 2_746 no
    F3 H12 2.3400 . . no
    N2 H5 2.9400 . 1_545 no
    N2 H12 2.5800 . . no
    N3 H42 2.6400 . . no
    C5 C46 3.449(3) . 2_756 no
    C12 C43 3.569(3) . 2_756 no
    C12 C44 3.487(3) . 2_756 no
    C15 C45 3.527(3) . 3_766 no
    C15 C46 3.486(3) . 3_766 no
    C15 F3 3.235(3) . 1_565 no
    C43 C12 3.569(3) . 2_756 no
    C44 C12 3.487(3) . 2_756 no
    C45 F3 3.295(3) . 2_766 no
    C45 C15 3.527(3) . 3_766 no
    C46 C5 3.449(3) . 2_756 no
    C46 C15 3.486(3) . 3_766 no
    C5 H16 2.8000 . . no
    C5 H46 2.8300 . . no
    C14 H42 3.0800 . 3_756 no
    C15 H42 2.9200 . 3_756 no
    C16 H42 3.0400 . 3_756 no
    C16 H5 2.9800 . . no
    C41 H15 3.0300 . 3_766 no
    C42 H45 3.0400 . 1_545 no
    C42 H15 3.0100 . 3_766 no
    C43 H15 2.9900 . 3_766 no
    C44 H15 3.0000 . 3_766 no
    C45 H42 3.0400 . 1_565 no
    C45 H15 3.0100 . 3_766 no
    C46 H5 3.0000 . . no
    C46 H15 3.0300 . 3_766 no
    H5 N2 2.9400 . 1_565 no
    H5 C16 2.9800 . . no
    H5 C46 3.0000 . . no
    H5 H16 2.5400 . . no
    H5 H46 2.5100 . . no
    H12 F3 2.3400 . . no
    H12 N2 2.5800 . . no
    H12 H45 2.5300 . 2_746 no
    H15 C41 3.0300 . 3_766 no
    H15 C42 3.0100 . 3_766 no
    H15 C43 2.9900 . 3_766 no
    H15 C44 3.0000 . 3_766 no
    H15 C45 3.0100 . 3_766 no
    H15 C46 3.0300 . 3_766 no
    H16 C5 2.8000 . . no
    H16 H5 2.5400 . . no
    H42 N3 2.6400 . . no
    H42 C45 3.0400 . 1_545 no
    H42 C14 3.0800 . 3_756 no
    H42 C15 2.9200 . 3_756 no
    H42 C16 3.0400 . 3_756 no
    H44 F1 2.8100 . 8_555 no
    H45 C42 3.0400 . 1_565 no
    H45 F3 2.6000 . 2_766 no
    H45 H12 2.5300 . 2_766 no
    H46 C5 2.8300 . . no
    H46 H5 2.5100 . . no
loop_
    _geom_angle_atom_site_label_1
    _geom_angle_atom_site_label_2
    _geom_angle_atom_site_label_3
    _geom_angle_site_symmetry_1
    _geom_angle_site_symmetry_2
    _geom_angle_site_symmetry_3
    _geom_angle
    _geom_angle_publ_flag
    N2 N1 C5 . . . 110.45(18) no
    N2 N1 C11 . . . 120.29(18) no
    C5 N1 C11 . . . 129.26(19) no
    N1 N2 N3 . . . 107.10(17) no
    N2 N3 C4 . . . 109.13(17) no
    N3 C4 C5 . . . 108.19(19) no
    N3 C4 C41 . . . 122.3(2) no
    C5 C4 C41 . . . 129.5(2) no
    N1 C5 C4 . . . 105.1(2) no
    N1 C11 C12 . . . 118.77(19) no
    N1 C11 C16 . . . 120.2(2) no
    C12 C11 C16 . . . 121.0(2) no
    C11 C12 C13 . . . 119.9(2) no
    C12 C13 C14 . . . 118.9(2) no
    C12 C13 C17 . . . 119.4(2) no
    C14 C13 C17 . . . 121.63(19) no
    Cl1 C14 C13 . . . 121.30(17) no
    Cl1 C14 C15 . . . 117.89(17) no
    C13 C14 C15 . . . 120.8(2) no
    C14 C15 C16 . . . 120.1(2) no
    C11 C16 C15 . . . 119.1(2) no
    F1 C17 F2 . . . 106.84(18) no
    F1 C17 F3 . . . 106.38(18) no
    F1 C17 C13 . . . 111.87(19) no
    F2 C17 F3 . . . 106.10(19) no
    F2 C17 C13 . . . 113.17(18) no
    F3 C17 C13 . . . 112.02(18) no
    C4 C41 C42 . . . 120.3(2) no
    C4 C41 C46 . . . 121.2(2) no
    C42 C41 C46 . . . 118.5(2) no
    C41 C42 C43 . . . 120.7(2) no
    C42 C43 C44 . . . 120.4(2) no
    C43 C44 C45 . . . 119.5(2) no
    C44 C45 C46 . . . 120.6(2) no
    C41 C46 C45 . . . 120.4(2) no
    N1 C5 H5 . . . 127.00 no
    C4 C5 H5 . . . 127.00 no
    C11 C12 H12 . . . 120.00 no
    C13 C12 H12 . . . 120.00 no
    C14 C15 H15 . . . 120.00 no
    C16 C15 H15 . . . 120.00 no
    C11 C16 H16 . . . 120.00 no
    C15 C16 H16 . . . 120.00 no
    C41 C42 H42 . . . 120.00 no
    C43 C42 H42 . . . 120.00 no
    C42 C43 H43 . . . 120.00 no
    C44 C43 H43 . . . 120.00 no
    C43 C44 H44 . . . 120.00 no
    C45 C44 H44 . . . 120.00 no
    C44 C45 H45 . . . 120.00 no
    C46 C45 H45 . . . 120.00 no
    C41 C46 H46 . . . 120.00 no
    C45 C46 H46 . . . 120.00 no
loop_
    _geom_torsion_atom_site_label_1
    _geom_torsion_atom_site_label_2
    _geom_torsion_atom_site_label_3
    _geom_torsion_atom_site_label_4
    _geom_torsion_site_symmetry_1
    _geom_torsion_site_symmetry_2
    _geom_torsion_site_symmetry_3
    _geom_torsion_site_symmetry_4
    _geom_torsion
    _geom_torsion_publ_flag
    C5 N1 N2 N3 . . . . -0.2(2) no
    C11 N1 N2 N3 . . . . 179.82(18) no
    N2 N1 C5 C4 . . . . -0.1(2) no
    C11 N1 C5 C4 . . . . 179.94(19) no
    N2 N1 C11 C12 . . . . 32.1(3) no
    N2 N1 C11 C16 . . . . -148.4(2) no
    C5 N1 C11 C12 . . . . -147.9(2) no
    C5 N1 C11 C16 . . . . 31.6(3) no
    N1 N2 N3 C4 . . . . 0.4(2) no
    N2 N3 C4 C5 . . . . -0.4(2) no
    N2 N3 C4 C41 . . . . 179.51(19) no
    C41 C4 C5 N1 . . . . -179.6(2) no
    N3 C4 C5 N1 . . . . 0.3(2) no
    C5 C4 C41 C42 . . . . -158.3(2) no
    C5 C4 C41 C46 . . . . 20.4(3) no
    N3 C4 C41 C46 . . . . -159.5(2) no
    N3 C4 C41 C42 . . . . 21.9(3) no
    C16 C11 C12 C13 . . . . 1.2(3) no
    N1 C11 C12 C13 . . . . -179.29(19) no
    N1 C11 C16 C15 . . . . 178.24(19) no
    C12 C11 C16 C15 . . . . -2.2(3) no
    C11 C12 C13 C14 . . . . 1.6(3) no
    C11 C12 C13 C17 . . . . -176.1(2) no
    C12 C13 C14 C15 . . . . -3.3(3) no
    C17 C13 C14 Cl1 . . . . -7.2(3) no
    C12 C13 C17 F1 . . . . 116.4(2) no
    C12 C13 C17 F2 . . . . -122.9(2) no
    C17 C13 C14 C15 . . . . 174.3(2) no
    C12 C13 C14 Cl1 . . . . 175.22(16) no
    C14 C13 C17 F2 . . . . 59.6(3) no
    C14 C13 C17 F3 . . . . 179.48(19) no
    C12 C13 C17 F3 . . . . -3.0(3) no
    C14 C13 C17 F1 . . . . -61.2(3) no
    Cl1 C14 C15 C16 . . . . -176.31(17) no
    C13 C14 C15 C16 . . . . 2.2(3) no
    C14 C15 C16 C11 . . . . 0.5(3) no
    C4 C41 C42 C43 . . . . 178.7(2) no
    C42 C41 C46 C45 . . . . -0.3(3) no
    C46 C41 C42 C43 . . . . 0.0(3) no
    C4 C41 C46 C45 . . . . -179.0(2) no
    C41 C42 C43 C44 . . . . 0.3(3) no
    C42 C43 C44 C45 . . . . -0.3(4) no
    C43 C44 C45 C46 . . . . 0.0(4) no
    C44 C45 C46 C41 . . . . 0.3(3) no
