# Supplementary material for: 1-[4-Chloro-3-(trifluoro­meth­yl)phen­yl]-4-phenyl-1H-1,2,3-triazole
Source: Acta Crystallogr Sect E Struct Rep Online. 2012 Oct 20;68(Pt 11):o3159. doi: 10.1107/S1600536812042705 (PMC3515254; doi:10.1107/S1600536812042705)
Supplement: Supplementary file 2 [file e-68-o3159-Isup2.hkl]

# 
# h,k,l, Fc-squared, Fo-squared, sigma(Fo-squared) and status flag 
# 
data_I
_shelx_title '  xcalibur' 
_shelx_refln_list_code          4 
_shelx_F_calc_maximum      375.36 
_exptl_crystal_F_000      1312.00 
_reflns_d_resolution_high  0.8409 
 
loop_ 
 _symmetry_equiv_pos_as_xyz 
 'x, y, z' 
 '-x, y, -z+1/2' 
 'x+1/2, y+1/2, z' 
 '-x+1/2, y+1/2, -z+1/2' 
 '-x, -y, -z' 
 'x, -y, z-1/2' 
 '-x+1/2, -y+1/2, -z' 
 'x+1/2, -y+1/2, z-1/2' 
 
_cell_length_a    30.7475 
_cell_length_b     5.8877 
_cell_length_c    15.4364 
_cell_angle_alpha  90.000 
_cell_angle_beta  105.470 
_cell_angle_gamma  90.000 
 
_shelx_F_squared_multiplier     1.000 
 
loop_ 
 _refln_index_h 
 _refln_index_k 
 _refln_index_l 
 _refln_F_squared_calc 
 _refln_F_squared_meas 
 _refln_F_squared_sigma 
 _refln_observed_status 
   6   0   0     1677.50     1799.81     22.46 o 
   8   0   0     2066.81     2163.24     28.14 o 
  10   0   0     7921.64     8085.90    174.96 o 
  12   0   0      629.80      610.81     21.28 o 
  14   0   0     4815.43     4731.77     53.98 o 
  16   0   0    17918.16    18463.55    190.04 o 
  18   0   0     2138.67     1955.76     52.38 o 
  20   0   0    15304.05    15550.86    155.03 o 
  22   0   0      179.48      176.57     19.59 o 
  24   0   0       10.78       21.66     13.03 o 
  26   0   0     2330.75     2392.54     70.75 o 
  28   0   0       89.04      111.38     32.32 o 
  30   0   0     1068.51     1071.08     51.92 o 
  32   0   0      814.58      821.54     47.13 o 
  34   0   0      722.53      721.99     65.63 o 
   1   1   0    15474.42    16003.68     87.04 o 
   3   1   0     2148.05     2224.11     48.35 o 
   5   1   0    20908.73    20764.14    159.32 o 
   7   1   0      312.59      408.76     25.98 o 
   9   1   0     1398.88     1336.39     47.51 o 
  11   1   0      964.06      918.28     22.98 o 
  13   1   0     1523.27     1533.26     26.45 o 
  15   1   0    10252.42    10712.08    135.39 o 
  17   1   0        0.01        5.77      4.84 o 
  19   1   0       89.01       82.95     11.65 o 
  21   1   0       20.32       20.67     12.01 o 
  23   1   0     7541.15     7281.17     94.84 o 
  25   1   0      456.28      492.44     33.68 o 
  27   1   0       29.95       31.12     13.57 o 
  29   1   0        1.70       14.12     13.06 o 
  31   1   0       30.47       31.23     11.00 o 
  33   1   0      245.40      240.62     23.60 o 
   0   2   0       64.72      114.58     22.11 o 
   2   2   0     2778.48     2598.94     50.94 o 
   4   2   0     5278.97     3608.04   2840.60 o 
   6   2   0     2883.76     3065.75     81.96 o 
   8   2   0    21555.14    21864.11    225.28 o 
  10   2   0      382.07      384.76     34.41 o 
  12   2   0     3463.11     4085.93    108.53 o 
  14   2   0     1675.82     1794.47     74.67 o 
  16   2   0      698.81      793.55     51.98 o 
  18   2   0      314.90      291.09     20.69 o 
  20   2   0       49.16       42.25      8.70 o 
  22   2   0     1293.75     1266.75     52.86 o 
  24   2   0      175.41      206.40     30.66 o 
  26   2   0       38.77       54.99     17.28 o 
  28   2   0     1894.63     1805.46     71.99 o 
  30   2   0      310.46      409.08     36.34 o 
  32   2   0      824.76      941.21     54.37 o 
   1   3   0      662.82      852.46     36.39 o 
   3   3   0     4249.92     4795.99     85.37 o 
   5   3   0     4021.39     3798.36     77.41 o 
   7   3   0      130.17      102.54     23.91 o 
   9   3   0     5591.44     5669.74    137.80 o 
  11   3   0       24.05        2.74     13.23 o 
  13   3   0     2641.17     2667.95    100.48 o 
  15   3   0      949.65      989.75     63.66 o 
  17   3   0     1479.80     1592.93     82.31 o 
  19   3   0     1930.55     1945.60     94.29 o 
  21   3   0       94.83       85.19     27.31 o 
  23   3   0       98.76      134.47     71.80 o 
  25   3   0      765.87      732.99     46.78 o 
  27   3   0        3.56       37.93     15.90 o 
  29   3   0      354.52      356.83     38.07 o 
  31   3   0       91.82      117.39     25.08 o 
   0   4   0     1572.97     1592.84     81.74 o 
   2   4   0      190.64      163.87     21.53 o 
   4   4   0      865.36      664.98     39.18 o 
   6   4   0      116.22      127.58     19.86 o 
   8   4   0       30.48       30.13     24.53 o 
  10   4   0      466.90      517.84     52.79 o 
  12   4   0      837.60      821.46     64.60 o 
  14   4   0      700.05      796.35     64.25 o 
  16   4   0     8369.36     8476.86    207.52 o 
  18   4   0      180.63      239.92     41.85 o 
  20   4   0       47.06       90.51     28.55 o 
  22   4   0        3.83       19.62     25.55 o 
  24   4   0        3.83       28.89     18.91 o 
  26   4   0       94.21      101.07     24.62 o 
  28   4   0       31.89        8.90     17.78 o 
   1   5   0      371.29      361.18     34.03 o 
   3   5   0       49.35      115.87     23.27 o 
   5   5   0     3900.60     3741.35    109.70 o 
   7   5   0     2362.94     2341.21    112.14 o 
   9   5   0       44.39        5.27     22.56 o 
  11   5   0      378.35      335.22     46.54 o 
  13   5   0        5.03      -20.31     27.69 o 
  15   5   0      690.76      528.81     61.43 o 
  17   5   0      135.74      102.09     30.57 o 
  19   5   0     1360.68     1228.63     91.51 o 
  21   5   0      345.39      316.95     50.70 o 
  23   5   0      165.44      181.94     38.38 o 
   0   6   0       61.43       62.83     28.20 o 
   2   6   0      776.84      811.87     52.34 o 
   4   6   0      760.00      835.48     54.27 o 
   6   6   0     1076.82     1079.97     87.47 o 
   8   6   0       13.98       -6.79     25.46 o 
  10   6   0       55.67        3.92     25.28 o 
  12   6   0     1093.38     1150.25     92.78 o 
  14   6   0      461.25      565.85     68.18 o 
  16   6   0      982.94      938.89     85.67 o 
  18   6   0      795.79      898.40     86.66 o 
 -35   1   1        0.06       21.47     29.67 o 
 -33   1   1      277.17      214.76     28.12 o 
 -31   1   1       67.08       77.94     14.65 o 
 -29   1   1      588.30      529.71     37.40 o 
 -27   1   1     2696.51     2582.54     76.43 o 
 -25   1   1     9399.39     9332.82    139.11 o 
 -23   1   1     3079.39     3088.03    134.43 o 
 -21   1   1       85.14       83.46     42.65 o 
 -19   1   1      114.63      102.87     16.04 o 
 -17   1   1     6650.27     7008.20     98.89 o 
 -15   1   1     9625.16    10158.20    113.45 o 
 -13   1   1     1274.96     1710.00     64.97 o 
 -11   1   1     1158.46     1382.84     54.41 o 
  -9   1   1      172.48      193.64     21.44 o 
  -7   1   1      161.52      190.88     18.77 o 
  -5   1   1     3547.78     3669.25     69.42 o 
  -3   1   1    20509.24    20079.50    148.55 o 
  -1   1   1    28117.08    27629.45    191.26 o 
   1   1   1     1599.96     1470.73     26.39 o 
   3   1   1     2312.41     2416.47     34.78 o 
   5   1   1     4072.16     4163.94     68.44 o 
   7   1   1     7466.44     7201.87     97.89 o 
   9   1   1    13196.95    12792.55    105.98 o 
  11   1   1     8068.79     8195.58     70.46 o 
  13   1   1        6.01       11.95     11.28 o 
  15   1   1     2082.28     2134.05     36.73 o 
  17   1   1     1555.89     1509.35     28.91 o 
  19   1   1      588.80      608.59     26.64 o 
  21   1   1      560.29      571.56     27.03 o 
  23   1   1      811.75      838.18     33.88 o 
  25   1   1        2.47        7.97      9.47 o 
  27   1   1      385.09      379.14     41.13 o 
  29   1   1       71.12       35.09     14.84 o 
  31   1   1      314.32      293.23     29.24 o 
  33   1   1       29.65       69.87     25.21 o 
 -34   2   1       44.49       19.15     19.49 o 
 -32   2   1      577.62      651.55     45.60 o 
 -30   2   1      264.88      193.10     26.73 o 
 -28   2   1     3341.34     3201.04    110.08 o 
 -26   2   1      662.61      617.74     40.83 o 
 -24   2   1     1515.94     1558.95     60.12 o 
 -22   2   1     1561.35     1544.32     58.38 o 
 -20   2   1     1311.62     1307.16     71.32 o 
 -18   2   1     2845.58     2719.74     99.86 o 
 -16   2   1    13031.82    12951.73    207.17 o 
 -14   2   1     1167.59     1252.17     63.07 o 
 -12   2   1    11482.49    12137.81    185.95 o 
 -10   2   1     2267.38     2404.41     79.61 o 
  -8   2   1     4080.06     4094.23    100.25 o 
  -6   2   1    13899.02    13866.05    174.50 o 
  -4   2   1     7504.74     7295.04    123.89 o 
  -2   2   1    21432.34    20938.69    143.80 o 
   0   2   1    14830.96    14682.21    118.71 o 
   2   2   1     4105.64     3838.15     61.51 o 
   4   2   1      594.50      637.73     26.37 o 
   6   2   1       14.96       16.65     13.91 o 
   8   2   1     5192.35     5345.20    109.17 o 
  10   2   1     2116.91     2161.42     72.47 o 
  12   2   1     6655.40     6499.57    131.38 o 
  14   2   1     2092.86     1984.95     76.87 o 
  16   2   1      673.69      648.08     25.09 o 
  18   2   1      890.80      959.47     35.58 o 
  20   2   1      119.38      113.47     13.12 o 
  22   2   1       50.78       53.81     16.16 o 
  24   2   1      252.60      248.97     31.95 o 
  26   2   1     1248.83     1175.87     55.29 o 
  28   2   1      415.82      419.87     35.37 o 
  30   2   1     1109.02     1140.24     58.15 o 
  32   2   1      435.08      462.74     39.30 o 
 -31   3   1      284.55      310.08     45.35 o 
 -29   3   1       20.19       69.43     30.93 o 
 -27   3   1     1404.88     1383.14     65.17 o 
 -25   3   1       93.96       94.42     41.67 o 
 -23   3   1      564.83      671.52     51.92 o 
 -21   3   1      174.66      141.07     30.77 o 
 -19   3   1      160.53      113.64     27.84 o 
 -17   3   1       11.62       13.29     18.05 o 
 -15   3   1     2143.81     2189.63     94.71 o 
 -13   3   1      130.22      170.60     28.87 o 
 -11   3   1      426.84      422.92     40.70 o 
  -9   3   1       55.57       53.67     18.51 o 
  -7   3   1     1388.31     1453.10     69.75 o 
  -5   3   1     3288.22     3688.36     76.60 o 
  -3   3   1     2355.32     2372.86     76.67 o 
  -1   3   1     3201.91     3334.22     70.57 o 
   1   3   1     5407.17     5647.94     91.31 o 
   3   3   1     4822.51     5499.94     90.43 o 
   5   3   1        1.90        4.31     23.01 o 
   7   3   1       82.95       82.22     21.93 o 
   9   3   1      174.24      208.50     30.11 o 
  11   3   1       25.50       23.10     18.07 o 
  13   3   1      240.51      281.17     35.43 o 
  15   3   1        9.63       23.07     22.17 o 
  17   3   1       31.01       38.07     20.46 o 
  19   3   1        6.87       26.28     23.05 o 
  21   3   1      546.19      576.21     44.72 o 
  23   3   1      537.49      554.39     41.38 o 
  25   3   1      149.46      148.89     37.01 o 
  27   3   1       12.10        7.50     16.85 o 
  29   3   1      100.99      132.84     25.80 o 
  31   3   1       17.41       20.75     16.59 o 
 -28   4   1      230.18      283.77     36.18 o 
 -26   4   1        1.83       23.08     18.76 o 
 -24   4   1       14.65       26.97     23.68 o 
 -22   4   1        0.53        9.59     23.57 o 
 -20   4   1    12064.57    11062.46    250.35 o 
 -18   4   1       86.40      101.34     33.49 o 
 -16   4   1       85.38       89.29     29.37 o 
 -14   4   1        4.14       18.41     21.92 o 
 -12   4   1      466.18      505.61     56.61 o 
 -10   4   1      490.70      462.12     50.09 o 
  -8   4   1       10.06       24.61     21.34 o 
  -6   4   1     2822.04     2637.18    107.63 o 
  -4   4   1    13431.94    13506.30    174.50 o 
  -2   4   1      429.02      328.84     37.37 o 
   0   4   1     5779.22     6023.51    111.12 o 
   2   4   1        1.36       18.83     12.94 o 
   4   4   1       39.43       19.81     17.85 o 
   6   4   1       15.60       27.43     15.15 o 
   8   4   1      809.67      803.36     61.25 o 
  10   4   1     1711.12     1653.02     87.54 o 
  12   4   1     2225.84     2129.91     99.71 o 
  14   4   1     5881.83     5502.87    162.81 o 
  16   4   1     5197.44     5088.74    159.78 o 
  18   4   1      539.37      487.58     53.98 o 
  20   4   1      119.58      119.20     31.66 o 
  22   4   1        7.00       31.01     24.18 o 
  24   4   1      160.20      159.44     26.52 o 
  26   4   1      179.38      224.12     32.33 o 
  28   4   1      858.02      903.96     58.54 o 
 -25   5   1       14.37       13.36     19.87 o 
 -23   5   1      197.98      155.11     41.81 o 
 -21   5   1        4.35       18.53     19.29 o 
 -19   5   1     2431.84     2189.03    121.69 o 
 -17   5   1      306.45      274.59     47.06 o 
 -15   5   1      370.12      268.54     45.97 o 
 -13   5   1       59.92       60.81     26.68 o 
 -11   5   1        4.62        7.13     19.79 o 
  -9   5   1     4969.36     4919.83    166.73 o 
  -7   5   1     4958.15     4840.20    162.50 o 
  -5   5   1      875.53      847.10     70.54 o 
  -3   5   1      278.38      299.93     31.56 o 
  -1   5   1       68.71       95.92     21.10 o 
   1   5   1       44.39       63.36     18.53 o 
   3   5   1      358.97      429.45     37.03 o 
   5   5   1       48.29       24.83     17.01 o 
   7   5   1       15.29      -13.40     23.61 o 
   9   5   1        2.18       18.87     22.92 o 
  11   5   1       84.61       66.88     25.00 o 
  13   5   1       30.26        9.45     22.98 o 
  15   5   1      165.78      178.73     37.23 o 
  17   5   1      104.08       95.40     32.89 o 
  19   5   1      344.91      299.49     49.51 o 
  21   5   1      162.92      149.77     37.39 o 
  23   5   1      300.69      232.28     44.98 o 
 -18   6   1      170.76      224.34     46.76 o 
 -16   6   1       27.03        3.92     20.28 o 
 -14   6   1      164.42      215.26     44.24 o 
 -12   6   1        0.23       10.91     24.91 o 
 -10   6   1       51.68       62.77     27.03 o 
  -8   6   1     1659.03     1587.89    105.50 o 
  -6   6   1      609.22      527.33     62.72 o 
  -4   6   1       10.38       43.81     30.47 o 
  -2   6   1       55.81       43.06     19.39 o 
   0   6   1      106.01      137.21     73.64 o 
   2   6   1       99.96      129.41     25.55 o 
   4   6   1      562.27      624.12     47.76 o 
   6   6   1       74.67       85.11     29.18 o 
   8   6   1      191.20      173.24     39.87 o 
  10   6   1        4.40       -2.50     25.37 o 
  12   6   1       42.45       46.16     33.00 o 
  14   6   1      219.55      255.23     48.07 o 
  16   6   1       93.39      137.24     39.89 o 
 -36   0   2      458.63      504.20     60.36 o 
 -34   0   2       12.54       -4.63     21.52 o 
 -32   0   2       84.76       75.32     27.41 o 
 -30   0   2       99.10       81.82     30.39 o 
 -28   0   2     5834.02     5859.34    109.95 o 
 -26   0   2      278.93      369.91     56.70 o 
 -24   0   2     5508.21     5628.63    177.41 o 
 -22   0   2       83.74       73.22     13.64 o 
 -20   0   2     2898.46     2927.56     63.33 o 
 -18   0   2     2440.17     2350.73     67.37 o 
 -16   0   2     2953.97     2780.82     67.87 o 
 -14   0   2     1146.50     1145.53     39.65 o 
 -12   0   2     5569.85     5424.53     76.88 o 
 -10   0   2    16120.84    15091.93    110.99 o 
  -8   0   2    51819.31    48826.28    159.57 o 
   2   0   2    20959.26    20403.29     95.61 o 
   4   0   2    34373.57    30783.51    129.66 o 
   6   0   2     6881.25     6711.85    100.90 o 
   8   0   2    15028.25    14967.19    105.15 o 
  10   0   2     3787.75     3571.55    133.21 o 
  12   0   2    10027.96     9914.31     96.92 o 
  14   0   2    29370.24    29499.75    241.31 o 
  16   0   2      705.74      623.81     28.92 o 
  18   0   2     2414.61     2360.78     58.84 o 
  20   0   2     2050.05     2178.21    112.55 o 
  22   0   2     8861.13     8704.52    125.02 o 
  24   0   2     2424.19     2465.66    105.32 o 
  26   0   2     2364.21     2487.45     89.84 o 
  28   0   2     1716.15     1754.24     64.85 o 
  30   0   2     2068.45     2097.39    110.33 o 
  32   0   2      634.17      654.42     64.45 o 
 -35   1   2      239.39      291.98     34.08 o 
 -33   1   2      158.87      144.58     24.08 o 
 -31   1   2      430.77      445.44     35.19 o 
 -29   1   2     1303.28     1295.20    203.08 o 
 -27   1   2     1217.47     1198.92     76.19 o 
 -25   1   2     1778.78     1781.70     74.74 o 
 -23   1   2       82.42      108.98     19.60 o 
 -21   1   2      296.50      322.23     31.23 o 
 -19   1   2       20.13       49.79     15.23 o 
 -17   1   2     2843.62     2897.34     62.60 o 
 -15   1   2      413.70      361.08     33.44 o 
 -13   1   2     3742.44     4054.90    100.70 o 
 -11   1   2     4808.49     4761.42     57.24 o 
  -9   1   2     2352.12     2343.22     66.47 o 
  -7   1   2     7282.85     7076.80    107.62 o 
  -5   1   2     5832.18     5858.12     90.25 o 
  -3   1   2     7942.31     7986.34     97.55 o 
  -1   1   2     6345.62     6433.78     81.08 o 
   1   1   2     3542.65     3501.30     40.71 o 
   3   1   2     1876.77     1998.99     30.88 o 
   5   1   2     7250.18     6974.84     85.69 o 
   7   1   2     7191.79     7265.73    109.05 o 
   9   1   2     3752.49     3402.28     48.77 o 
  11   1   2     7567.29     7723.09     69.74 o 
  13   1   2      383.13      529.11     21.19 o 
  15   1   2      551.40      622.90     19.40 o 
  17   1   2        1.13       -0.61      5.93 o 
  19   1   2     2909.06     2976.48     45.30 o 
  21   1   2     5546.12     5587.28     82.94 o 
  23   1   2      177.84      179.33     17.94 o 
  25   1   2     1832.44     1686.38     50.27 o 
  27   1   2      542.84      530.21     30.00 o 
  29   1   2      412.87      391.91     27.21 o 
  31   1   2        0.95       19.73     17.11 o 
  33   1   2        0.36       17.39     20.65 o 
 -34   2   2       46.66       71.76     33.37 o 
 -32   2   2      358.14      351.79     33.58 o 
 -30   2   2     1623.93     1649.26     68.36 o 
 -28   2   2       94.68      145.35     23.14 o 
 -26   2   2     1689.92     1745.83     80.02 o 
 -24   2   2       86.36      105.86     28.17 o 
 -22   2   2     1561.38     1516.24     57.19 o 
 -20   2   2     1743.59     1724.79     85.51 o 
 -18   2   2     1926.57     1854.01     83.72 o 
 -16   2   2      258.43      254.08     33.47 o 
 -14   2   2     2678.80     2717.89     94.17 o 
 -12   2   2       25.08      105.14     24.47 o 
 -10   2   2     5936.59     6190.25    129.95 o 
  -8   2   2    10722.32    10508.09    160.68 o 
  -6   2   2     7337.26     7231.41    127.97 o 
  -4   2   2     8523.76     8359.66    132.70 o 
  -2   2   2     4394.16     4452.35     67.63 o 
   0   2   2      577.89      578.79     42.07 o 
   2   2   2     1208.25     1151.86     33.84 o 
   4   2   2     2218.99     2335.43     48.28 o 
   6   2   2       14.14      -10.04     11.25 o 
   8   2   2       13.47       11.21     14.63 o 
  10   2   2      362.59      465.52     34.76 o 
  12   2   2     3604.33     3484.35     94.57 o 
  14   2   2     3508.72     3615.61    100.04 o 
  16   2   2     4358.14     4190.46     63.48 o 
  18   2   2      506.41      560.02     24.48 o 
  20   2   2        0.15       11.39      8.85 o 
  22   2   2     5687.70     5629.91    111.92 o 
  24   2   2       33.14       42.89     16.79 o 
  26   2   2      717.59      727.84     44.00 o 
  28   2   2      295.75      301.82     31.20 o 
  30   2   2       41.26       32.59     26.28 o 
  32   2   2       27.81       57.23     28.42 o 
 -31   3   2       18.99       58.23     19.70 o 
 -29   3   2      415.66      411.08     53.49 o 
 -27   3   2      164.07      189.00     56.35 o 
 -25   3   2      743.37      714.77     88.02 o 
 -23   3   2      691.73      590.55     59.83 o 
 -21   3   2      321.57      267.58     39.62 o 
 -19   3   2      484.86      441.68     49.10 o 
 -17   3   2       31.54       29.70     21.64 o 
 -15   3   2        6.50        2.58     19.60 o 
 -13   3   2      462.11      413.84     42.62 o 
 -11   3   2      215.58      168.83     28.41 o 
  -9   3   2      128.48       77.37     22.12 o 
  -7   3   2      166.36      205.16     28.91 o 
  -5   3   2      216.03      252.94     32.16 o 
  -3   3   2      145.13      132.02     16.71 o 
  -1   3   2     1218.15     1203.55     43.37 o 
   1   3   2      505.29      518.21     29.60 o 
   3   3   2      271.31      236.08     21.24 o 
   5   3   2     1876.12     1831.35     53.47 o 
   7   3   2     2281.97     2313.84     85.53 o 
   9   3   2      197.42      296.62     33.83 o 
  11   3   2       62.96       92.10     23.77 o 
  13   3   2      237.15      205.43     29.44 o 
  15   3   2      140.08      110.87     26.18 o 
  17   3   2     3316.84     3463.29    117.42 o 
  19   3   2     1148.69     1230.81     55.99 o 
  21   3   2      695.40      686.79     42.74 o 
  23   3   2     1347.77     1296.57     98.63 o 
  25   3   2       58.38       79.10     19.66 o 
  27   3   2      363.15      462.34     38.96 o 
  29   3   2      102.52      155.48     26.42 o 
 -28   4   2        4.55       54.33     25.74 o 
 -26   4   2      238.06      209.71     40.05 o 
 -24   4   2     2094.75     1773.36    108.13 o 
 -22   4   2      277.74      357.12     53.40 o 
 -20   4   2      776.47      848.11     72.79 o 
 -18   4   2       15.85       -3.36     21.04 o 
 -16   4   2       84.18       92.45     33.42 o 
 -14   4   2        4.12       41.15     26.71 o 
 -12   4   2        0.65      -11.20     17.77 o 
 -10   4   2     1152.97     1107.99     76.46 o 
  -8   4   2     1591.61     1629.65     87.04 o 
  -6   4   2        0.37       22.62     20.97 o 
  -4   4   2     1231.34     1150.13     51.46 o 
  -2   4   2     3882.90     3881.84     90.51 o 
   0   4   2     1133.86     1185.34     50.62 o 
   2   4   2     1415.01     1437.64     54.82 o 
   4   4   2       14.54        6.47     15.63 o 
   6   4   2     1451.87     1423.98     55.96 o 
   8   4   2     2154.58     2110.35     97.14 o 
  10   4   2     2116.35     2155.10     97.96 o 
  12   4   2        1.29       14.01     21.92 o 
  14   4   2      477.42      453.15     49.24 o 
  16   4   2      226.42      292.13     41.97 o 
  18   4   2      252.90      164.46     32.48 o 
  20   4   2       10.11       15.63     23.36 o 
  22   4   2        0.42       25.85     61.61 o 
  24   4   2        2.89        9.67     34.11 o 
  26   4   2        0.56       34.84     19.85 o 
 -25   5   2      126.26      129.49     40.32 o 
 -23   5   2      101.35       55.02     26.45 o 
 -21   5   2      279.59      235.09     45.99 o 
 -19   5   2      128.32      172.50     40.68 o 
 -17   5   2      164.65      172.12     38.07 o 
 -15   5   2      124.53      153.06     33.35 o 
 -13   5   2        4.81      -14.59     23.23 o 
 -11   5   2       54.92       32.90     21.97 o 
  -9   5   2     2452.95     2449.39    119.83 o 
  -7   5   2      101.26       97.16     29.90 o 
  -5   5   2      103.94      115.10     33.28 o 
  -3   5   2       46.94       64.09     19.72 o 
  -1   5   2       14.36       19.12     14.85 o 
   1   5   2      158.96      147.55     24.24 o 
   3   5   2     2086.22     2025.22     74.29 o 
   5   5   2       70.70       74.91     18.13 o 
   7   5   2        0.64       37.73     27.26 o 
   9   5   2      391.85      359.79     47.28 o 
  11   5   2      362.69      308.28     45.63 o 
  13   5   2       63.39       58.97     26.25 o 
  15   5   2       57.24       33.48     23.01 o 
  17   5   2      374.91      302.34     46.66 o 
  19   5   2      250.03      193.64     39.30 o 
  21   5   2       78.14       46.83     27.71 o 
  23   5   2      220.95      252.20     42.40 o 
 -18   6   2      157.00      224.56     44.15 o 
 -16   6   2       67.59       57.95     35.19 o 
 -14   6   2      153.13      163.49     42.65 o 
 -12   6   2        2.93       14.67     30.08 o 
 -10   6   2      452.79      542.94     63.95 o 
  -8   6   2      588.17      543.25     62.81 o 
  -6   6   2      130.90      260.87     49.00 o 
  -4   6   2      232.93      345.26     52.42 o 
  -2   6   2      352.70      429.21     39.64 o 
   0   6   2      840.02     1004.95     59.15 o 
   2   6   2     1340.34     1392.53     69.08 o 
   4   6   2        0.23       23.12     20.71 o 
   6   6   2     3558.58     3106.21    144.16 o 
   8   6   2     1080.22     1015.27     85.76 o 
  10   6   2      976.04     1008.09     85.90 o 
  12   6   2      499.55      429.21     60.15 o 
  14   6   2       84.19       63.56     27.05 o 
  16   6   2       45.99       97.72     34.26 o 
 -35   1   3       92.96       95.79     25.40 o 
 -33   1   3      817.26      755.65     51.40 o 
 -31   1   3      467.97      475.71     56.95 o 
 -29   1   3     1000.21      956.65     47.14 o 
 -27   1   3      416.95      410.48     30.21 o 
 -25   1   3        0.24       -7.36     10.19 o 
 -23   1   3      175.77      201.50     20.93 o 
 -21   1   3       33.90       31.80     11.09 o 
 -19   1   3       16.96       16.37      9.93 o 
 -17   1   3      197.12      190.05     29.26 o 
 -15   1   3      135.83      204.89     28.51 o 
 -13   1   3       44.55       68.35      7.81 o 
 -11   1   3     8785.52     8975.10     50.22 o 
  -9   1   3    10674.26    10707.25     78.93 o 
  -7   1   3    18644.97    17813.04    104.88 o 
  -5   1   3    31262.93    29599.92    210.35 o 
  -3   1   3    54578.70    52526.18    258.81 o 
  -1   1   3    25714.13    24990.96    165.32 o 
   1   1   3     2594.91     2336.73     28.60 o 
   3   1   3     2683.22     2687.55     23.42 o 
   5   1   3        3.64       11.41      4.20 o 
   7   1   3      835.15      955.24     23.05 o 
   9   1   3     4823.50     5351.62     56.39 o 
  11   1   3      623.29      654.84     19.27 o 
  13   1   3     2151.58     2442.23     37.84 o 
  15   1   3      380.55      376.14     16.32 o 
  17   1   3      304.70      313.41     16.18 o 
  19   1   3     4222.01     4244.26     66.40 o 
  21   1   3      972.13     1032.69     29.44 o 
  23   1   3     5204.49     5196.64     85.19 o 
  25   1   3        0.26       -1.01      9.81 o 
  27   1   3      271.50      272.12     19.79 o 
  29   1   3      640.66      629.94     64.31 o 
  31   1   3      341.80      386.72     54.15 o 
 -34   2   3        0.14       16.35     29.11 o 
 -32   2   3        7.22       27.30     23.70 o 
 -30   2   3       63.31       90.66     20.46 o 
 -28   2   3      512.69      519.25     86.71 o 
 -26   2   3      985.42     1011.00     79.27 o 
 -24   2   3     2434.63     2471.78     74.09 o 
 -22   2   3      753.59      769.97     61.76 o 
 -20   2   3      519.99      564.45     52.17 o 
 -18   2   3      654.05      682.35     55.37 o 
 -16   2   3     2344.12     2327.02     93.04 o 
 -14   2   3     3815.08     3738.87    110.77 o 
 -12   2   3    14639.72    14398.84    208.27 o 
 -10   2   3     8594.08     8610.13    155.67 o 
  -8   2   3    11608.85    11111.52    170.53 o 
  -6   2   3      376.57      343.56     30.78 o 
  -4   2   3     4994.06     4807.85    102.38 o 
  -2   2   3     4070.86     4600.79     97.01 o 
   0   2   3      425.26      485.59     55.37 o 
   2   2   3    12202.58    12685.09    110.28 o 
   4   2   3     1530.77     1485.81     38.89 o 
   6   2   3    24234.01    24534.54    156.79 o 
   8   2   3      438.72      349.50     28.66 o 
  10   2   3     6467.35     6104.72     91.65 o 
  12   2   3     1498.41     1459.75    114.73 o 
  14   2   3     2093.71     2118.10     45.57 o 
  16   2   3      831.63      783.18     29.18 o 
  18   2   3      171.21      175.44     15.30 o 
  20   2   3     1529.53     1572.38     42.38 o 
  22   2   3    11470.49    11284.67    158.39 o 
  24   2   3      821.99      746.40     43.29 o 
  26   2   3     1216.63     1273.04     58.23 o 
  28   2   3      839.74      754.30     70.38 o 
  30   2   3      720.27      941.21     83.01 o 
 -31   3   3       10.24       34.25     23.31 o 
 -29   3   3        8.63        1.07     30.00 o 
 -27   3   3      181.33      173.21     26.76 o 
 -25   3   3       76.45      103.30     30.47 o 
 -23   3   3      438.07      459.80     54.15 o 
 -21   3   3      498.26      467.44     51.17 o 
 -19   3   3      482.23      367.58     44.86 o 
 -17   3   3       80.99      128.46     28.23 o 
 -15   3   3      790.80      784.10     60.89 o 
 -13   3   3        9.14       24.02     19.83 o 
 -11   3   3       45.26       32.38     22.19 o 
  -9   3   3     2372.13     2573.36     97.03 o 
  -7   3   3     2411.51     2495.34     93.78 o 
  -5   3   3      304.28      167.68     29.59 o 
  -3   3   3     2004.49     1882.34     55.33 o 
  -1   3   3      254.56      340.93     40.38 o 
   1   3   3    14761.24    15355.41    150.38 o 
   3   3   3       50.35       53.40     13.50 o 
   5   3   3     1450.90     1611.94     55.60 o 
   7   3   3     2631.83     2890.86     67.06 o 
   9   3   3     1636.83     1999.71     80.24 o 
  11   3   3        3.13      -27.54     18.75 o 
  13   3   3     3334.19     3459.99    109.89 o 
  15   3   3     1587.46     1633.54     59.77 o 
  17   3   3     2748.98     2734.11     79.25 o 
  19   3   3       18.82       28.64     11.37 o 
  21   3   3      612.83      633.82     75.54 o 
  23   3   3       37.74       38.78     17.37 o 
  25   3   3      478.81      525.92     40.24 o 
  27   3   3        0.64        0.10     22.51 o 
  29   3   3      333.07      470.53     62.50 o 
 -28   4   3      153.11      167.85     41.09 o 
 -26   4   3      399.90      392.90     55.70 o 
 -24   4   3      305.88      299.92     50.08 o 
 -22   4   3     1613.82     1617.26    101.63 o 
 -20   4   3      385.36      426.40     54.06 o 
 -18   4   3        2.66       16.05     19.54 o 
 -16   4   3        1.79       36.12     25.81 o 
 -14   4   3        5.08       26.08     24.07 o 
 -12   4   3      127.94      168.16     37.42 o 
 -10   4   3       33.85       26.93     29.22 o 
  -8   4   3      154.14      179.01     36.23 o 
  -6   4   3     9761.38    10297.41    212.88 o 
  -4   4   3       92.48      109.23     29.40 o 
  -2   4   3     1010.47     1118.96     49.50 o 
   0   4   3      337.18      372.16     29.75 o 
   2   4   3      487.87      499.40     33.12 o 
   4   4   3     1145.18     1102.28     48.48 o 
   6   4   3     2295.25     2223.15     69.01 o 
   8   4   3     1280.24     1187.97     70.77 o 
  10   4   3     1012.95      883.10     63.38 o 
  12   4   3      134.53      151.59     31.09 o 
  14   4   3     6194.08     6006.94    168.09 o 
  16   4   3     6532.28     6339.03    174.79 o 
  18   4   3     1651.62     1671.44     92.96 o 
  20   4   3      488.13      553.86     42.82 o 
  22   4   3        4.82       24.27     25.56 o 
  24   4   3     1700.91     1731.74     75.42 o 
  26   4   3       86.42      107.08     24.32 o 
 -25   5   3       12.62       48.98     32.71 o 
 -23   5   3      147.98      124.32     40.25 o 
 -21   5   3      472.50      442.80     61.52 o 
 -19   5   3     1447.68     1392.47     98.85 o 
 -17   5   3     1787.99      948.84     86.45 o 
 -15   5   3     1557.50     1643.39    102.59 o 
 -13   5   3      595.76      693.77     68.84 o 
 -11   5   3        7.26       32.65     27.17 o 
  -9   5   3        9.14       81.22     36.01 o 
  -7   5   3      984.28      946.05     74.41 o 
  -5   5   3       52.62       51.52     24.56 o 
  -3   5   3      320.19      325.50     46.43 o 
  -1   5   3      487.89      506.02     38.94 o 
   1   5   3     3345.73     3361.00     95.62 o 
   3   5   3      804.30      810.23     48.08 o 
   5   5   3       48.39       19.33     17.99 o 
   7   5   3     2047.99     1847.60     72.20 o 
   9   5   3      134.52      177.10     36.39 o 
  11   5   3     1038.64      922.23     74.19 o 
  13   5   3     1117.20      986.26     76.58 o 
  15   5   3       44.19        9.74     18.84 o 
  17   5   3     1784.33     1367.94     93.10 o 
  19   5   3       84.41       49.13     26.06 o 
  21   5   3      195.95      253.12     35.02 o 
 -18   6   3      117.60      131.82     39.06 o 
 -16   6   3       19.57       28.83     26.67 o 
 -14   6   3      189.83      229.69     47.48 o 
 -12   6   3      111.15      122.26     36.16 o 
 -10   6   3      157.51      221.14     44.15 o 
  -8   6   3      386.60      373.02     53.92 o 
  -6   6   3       57.70       26.62     25.16 o 
  -4   6   3      204.01      217.51     42.53 o 
  -2   6   3       23.01      108.90     39.14 o 
   0   6   3      246.27      236.59     32.21 o 
   2   6   3     2325.81     2358.37     89.88 o 
   4   6   3      782.85      755.06     52.79 o 
   6   6   3     1023.04      895.33     89.45 o 
   8   6   3      204.74      220.60     44.18 o 
  10   6   3       56.04      108.59     34.04 o 
  12   6   3       67.18       48.93     31.96 o 
  14   6   3       27.71       43.63     28.65 o 
 -36   0   4       36.35       49.84     26.27 o 
 -34   0   4      412.08      441.62     58.49 o 
 -32   0   4      363.15      345.98     50.39 o 
 -30   0   4      992.20      901.08     75.74 o 
 -28   0   4     2539.12     2536.83    118.54 o 
 -26   0   4    27337.85    26642.65    438.26 o 
 -24   0   4     2227.88     2167.12     55.73 o 
 -22   0   4     3015.90     2969.62     61.53 o 
 -20   0   4       54.01       57.86     11.33 o 
 -18   0   4     2841.69     2801.68     32.17 o 
 -16   0   4     3468.68     3307.48     36.74 o 
 -14   0   4     4286.78     3942.97     57.35 o 
 -12   0   4      278.78      256.04     10.80 o 
 -10   0   4    13545.24    13975.57    118.82 o 
  -8   0   4     3304.12     3537.27     63.56 o 
  -4   0   4   129460.84   118702.31    310.45 o 
  -2   0   4       43.15       70.63     11.03 o 
   0   0   4     2428.08     2398.30     56.61 o 
   2   0   4    13961.42    13882.57    151.00 o 
   4   0   4     6339.92     6445.50    111.79 o 
   6   0   4     1317.47     1456.93     57.90 o 
   8   0   4    25554.72    26061.55     99.20 o 
  10   0   4    18753.49    19655.73     99.86 o 
  12   0   4    11024.98    12502.03    104.70 o 
  14   0   4     1588.59     1529.09     42.01 o 
  16   0   4     3412.61     3333.77     79.10 o 
  18   0   4     1214.60     1220.85     42.03 o 
  20   0   4      984.42      994.91     40.52 o 
  22   0   4     2101.76     2017.46     60.32 o 
  24   0   4      822.15      830.30     41.36 o 
  26   0   4      295.63      332.91     47.87 o 
  28   0   4      292.13      374.50     51.14 o 
  30   0   4       13.08       -0.03     18.90 o 
  32   0   4      415.49      456.26     58.10 o 
 -35   1   4        1.34        8.63     16.40 o 
 -33   1   4        2.85       24.17     17.10 o 
 -31   1   4      189.89      180.59     37.78 o 
 -29   1   4       53.65       54.31     24.95 o 
 -27   1   4      387.75      370.37     28.22 o 
 -25   1   4      525.13      468.81     30.74 o 
 -23   1   4       93.89      129.86     17.88 o 
 -21   1   4     1820.53     1763.42     52.01 o 
 -19   1   4     1043.38     1052.79     38.60 o 
 -17   1   4      359.54      376.10     16.58 o 
 -15   1   4     1257.72     1205.82     75.20 o 
 -13   1   4     2083.16     2086.23     35.49 o 
 -11   1   4    14931.81    15238.77    101.78 o 
  -9   1   4      185.64      220.96     25.20 o 
  -7   1   4     1941.94     1985.28     61.99 o 
  -5   1   4     2577.39     2844.22     67.94 o 
  -3   1   4   140895.27   122061.08    331.55 o 
  -1   1   4      493.01      440.93     17.57 o 
   1   1   4       93.00       27.50     36.78 o 
   3   1   4      985.03      946.59     14.12 o 
   5   1   4      411.82      398.92     10.88 o 
   7   1   4      123.46      151.41     10.28 o 
   9   1   4     8976.13     9270.33     68.60 o 
  11   1   4       49.84      132.05     10.03 o 
  13   1   4     2263.28     2242.69     37.65 o 
  15   1   4     1513.70     1499.95     35.84 o 
  17   1   4     7320.50     7353.12     74.78 o 
  19   1   4       87.27       79.22     10.39 o 
  21   1   4        8.68       30.95      8.52 o 
  23   1   4      892.54      946.51     37.07 o 
  25   1   4      449.74      429.45     37.19 o 
  27   1   4      116.46      118.03     23.55 o 
  29   1   4       44.14       40.60     26.65 o 
  31   1   4       67.80       38.91     21.70 o 
 -34   2   4      386.61      375.07     55.35 o 
 -32   2   4       21.20        3.41     23.98 o 
 -30   2   4      116.44       84.84     28.35 o 
 -28   2   4      144.27      145.88     23.87 o 
 -26   2   4      226.82      230.03     39.90 o 
 -24   2   4      564.30      609.36     37.79 o 
 -22   2   4      742.07      760.03     63.60 o 
 -20   2   4      301.44      304.05     41.80 o 
 -18   2   4    11520.40    10919.79    473.25 o 
 -16   2   4      705.71      712.31     55.49 o 
 -14   2   4       18.53       56.87     20.34 o 
 -12   2   4     2771.45     2993.97     96.92 o 
 -10   2   4      375.63      343.76     33.59 o 
  -8   2   4       10.45       88.93     22.49 o 
  -6   2   4       32.61       41.06     14.17 o 
  -4   2   4       13.68        7.28     11.63 o 
  -2   2   4       82.42      155.68     21.57 o 
   0   2   4     5426.96     5736.56     76.56 o 
   2   2   4    12875.16    13372.95    113.96 o 
   4   2   4     1870.85     1674.24     40.31 o 
   6   2   4     5968.73     5577.24    127.01 o 
   8   2   4    13401.82    13099.31    257.52 o 
  10   2   4      639.22      569.33     29.32 o 
  12   2   4      412.02      400.55     28.02 o 
  14   2   4      920.66      924.75     31.46 o 
  16   2   4     2517.92     2508.18     83.36 o 
  18   2   4     2938.89     3016.53     58.90 o 
  20   2   4      178.96      274.15     19.89 o 
  22   2   4      121.73      111.75     18.91 o 
  24   2   4        5.52      -10.70     10.75 o 
  26   2   4      462.59      560.33     62.84 o 
  28   2   4      455.88      490.91     61.83 o 
  30   2   4      313.31      376.29     57.16 o 
 -33   3   4       47.97      131.97     40.90 o 
 -31   3   4     1018.38      946.23     55.94 o 
 -29   3   4      291.94      314.63     33.18 o 
 -27   3   4      118.28       94.94     31.15 o 
 -25   3   4      265.60      223.19     43.16 o 
 -23   3   4      852.50      756.99     68.28 o 
 -21   3   4       15.25        0.46     19.11 o 
 -19   3   4     4278.73     4391.86    149.41 o 
 -17   3   4     1451.00     1395.13     83.92 o 
 -15   3   4     3196.61     3099.77    117.35 o 
 -13   3   4      683.82      617.43     54.24 o 
 -11   3   4     8982.21     8845.23    185.64 o 
  -9   3   4     2375.89     2494.02     96.22 o 
  -7   3   4     1931.63     2125.41     85.93 o 
  -5   3   4      225.79      308.24     35.61 o 
  -3   3   4     1903.58     2146.81     83.20 o 
  -1   3   4     1868.39     1679.78     51.71 o 
   1   3   4      602.29      385.82     25.80 o 
   3   3   4     4881.25     4782.27     84.25 o 
   5   3   4        9.02       -4.53     10.09 o 
   7   3   4     4932.58     5164.90     88.69 o 
   9   3   4     1774.36     1660.65     72.90 o 
  11   3   4        1.79       12.52     16.76 o 
  13   3   4     7364.66     7532.04    123.51 o 
  15   3   4        6.39       28.65     13.49 o 
  17   3   4      178.10      191.09     18.00 o 
  19   3   4     1987.55     1982.65     53.76 o 
  21   3   4       71.79      121.82     22.76 o 
  23   3   4      128.95      102.40     19.88 o 
  25   3   4       15.99       23.12     19.85 o 
  27   3   4      236.02      345.43     58.55 o 
 -30   4   4       21.96       16.61     62.67 o 
 -28   4   4        0.33      -15.50     23.44 o 
 -26   4   4        9.82       23.86     28.26 o 
 -24   4   4      437.78      374.78     54.04 o 
 -22   4   4      582.26      587.60     62.01 o 
 -20   4   4      803.71      792.18     71.90 o 
 -18   4   4        0.01      -14.80     21.42 o 
 -16   4   4      333.28      358.67     48.29 o 
 -14   4   4      285.00      267.84     41.85 o 
 -12   4   4     1065.88     1158.79     78.89 o 
 -10   4   4     3960.41     3647.02    133.77 o 
  -8   4   4       10.76       52.05     24.49 o 
  -6   4   4      752.10      803.87     62.46 o 
  -4   4   4     1718.31     1782.77     89.67 o 
  -2   4   4     1083.38     1106.08     65.93 o 
   0   4   4     2596.42     2502.18     72.85 o 
   2   4   4      687.44      797.95     41.43 o 
   4   4   4      560.96      536.44     56.75 o 
   6   4   4     2308.33     2326.94     71.45 o 
   8   4   4       21.55       39.91     20.73 o 
  10   4   4     1988.93     1851.12     90.39 o 
  12   4   4     1444.12     1371.57     79.18 o 
  14   4   4        2.82      -12.66     19.32 o 
  16   4   4      304.91      384.89     35.51 o 
  18   4   4        1.16       49.13     19.81 o 
  20   4   4     1423.09     1315.06     63.39 o 
  22   4   4     1347.46     1420.17     67.51 o 
  24   4   4      772.49      868.77     84.53 o 
 -25   5   4      235.11      345.49     59.58 o 
 -23   5   4     1124.39     1165.51     95.87 o 
 -21   5   4      809.17      821.18     82.14 o 
 -19   5   4      325.81      426.26     57.10 o 
 -17   5   4       49.53       21.90     28.93 o 
 -15   5   4       91.93      570.79     66.69 o 
 -13   5   4      644.11      638.13     66.29 o 
 -11   5   4     3364.41     3235.80    139.53 o 
  -9   5   4      455.67      596.81     61.58 o 
  -7   5   4      866.35      826.57     71.53 o 
  -5   5   4     1566.62     1459.92     92.36 o 
  -3   5   4      131.34       62.19     27.14 o 
  -1   5   4     1036.16     1007.77     54.04 o 
   1   5   4     1572.62     1443.69     63.98 o 
   3   5   4     1207.28     1279.91     59.48 o 
   5   5   4     1148.81     1033.54     85.32 o 
   7   5   4        3.57       12.36     13.42 o 
   9   5   4        3.18        5.27     20.56 o 
  11   5   4       62.80       73.04     27.83 o 
  13   5   4      796.79      697.35     63.32 o 
  15   5   4      414.80      409.71     52.36 o 
  17   5   4       98.51      102.60     29.57 o 
  19   5   4      419.12      392.18     66.92 o 
  21   5   4      142.34      156.75     28.40 o 
 -18   6   4      107.37      140.18     41.80 o 
 -16   6   4      122.57      170.02     40.55 o 
 -14   6   4       61.32       90.36     34.04 o 
 -12   6   4      694.39      669.33     72.22 o 
 -10   6   4      269.37      299.38     49.77 o 
  -8   6   4     1281.35     1462.04    101.36 o 
  -6   6   4      131.36      250.88     47.66 o 
  -4   6   4      338.56      351.89     50.84 o 
  -2   6   4      101.13       93.25     32.45 o 
   0   6   4      501.80      533.53    112.37 o 
   2   6   4     1636.47     1751.09     78.63 o 
   4   6   4      218.22      293.26     35.85 o 
   6   6   4     1077.39     1120.93    104.98 o 
   8   6   4        1.26       -3.38     20.55 o 
  10   6   4        3.87        9.28     21.78 o 
  12   6   4      151.39      157.13     35.73 o 
  14   6   4       28.29       62.34     31.01 o 
 -35   1   5      298.56      307.05     38.76 o 
 -33   1   5     1095.69      966.64     92.15 o 
 -31   1   5     4729.15     4510.25    170.81 o 
 -29   1   5        0.03       24.21     25.34 o 
 -27   1   5     1111.30     1028.58     77.90 o 
 -25   1   5       46.32       35.45     12.82 o 
 -23   1   5      190.39      205.13     20.06 o 
 -21   1   5     1137.02     1203.17     42.48 o 
 -19   1   5      253.56      191.33     32.35 o 
 -17   1   5     8033.81     7864.83    168.97 o 
 -15   1   5    17846.92    17754.28    238.37 o 
 -13   1   5     2479.36     2349.65     83.59 o 
 -11   1   5     1171.42     1121.98     55.84 o 
  -9   1   5     2718.05     2625.50     81.09 o 
  -7   1   5    34458.27    32945.08    140.16 o 
  -5   1   5      445.76      368.29     26.61 o 
  -3   1   5     1422.19     1323.28     43.21 o 
  -1   1   5     3430.12     3342.40     49.33 o 
   1   1   5     2498.22     2471.39     44.01 o 
   3   1   5     5271.21     5368.92     56.78 o 
   5   1   5     4381.15     4533.41     34.76 o 
   7   1   5      457.58      463.03     11.04 o 
   9   1   5      412.48      439.72     22.29 o 
  11   1   5     2477.43     2426.08     45.46 o 
  13   1   5     4515.44     4395.16     53.46 o 
  15   1   5     5276.95     5254.39     61.46 o 
  17   1   5     4298.81     4336.68     58.64 o 
  19   1   5       19.07       24.68     11.91 o 
  21   1   5        3.74       16.26     11.55 o 
  23   1   5      652.81      636.10     44.34 o 
  25   1   5        9.03       23.32     16.65 o 
  27   1   5      598.97      664.68     47.79 o 
  29   1   5       86.49       44.08     26.27 o 
 -34   2   5       20.41       -1.36     26.85 o 
 -32   2   5     1114.59     1017.51     86.55 o 
 -30   2   5        0.82       -8.70     21.09 o 
 -28   2   5      578.62      599.36     40.59 o 
 -26   2   5      457.78      472.78     34.33 o 
 -24   2   5       24.33       11.16     22.11 o 
 -22   2   5      264.04      286.22     44.27 o 
 -20   2   5     2925.17     2889.22    116.13 o 
 -18   2   5       24.73       32.90     22.77 o 
 -16   2   5     2522.52     2682.70    103.18 o 
 -14   2   5      157.47      158.71     27.37 o 
 -12   2   5      195.10      143.37     24.42 o 
 -10   2   5      676.71      766.57     49.10 o 
  -8   2   5     1147.85     1195.54     59.68 o 
  -6   2   5      154.26      180.39     24.59 o 
  -4   2   5     7755.97     8286.07    139.07 o 
  -2   2   5     9649.21    10049.93    147.76 o 
   0   2   5       81.26       86.76     17.72 o 
   2   2   5     3951.68     3847.28    105.19 o 
   4   2   5     2094.57     2070.41     38.97 o 
   6   2   5     3410.60     3270.81     49.70 o 
   8   2   5      541.68      550.58     27.64 o 
  10   2   5       15.27       38.92     12.71 o 
  12   2   5      760.96      776.09     28.78 o 
  14   2   5     2194.93     2272.22     49.54 o 
  16   2   5     1497.53     1484.28     41.46 o 
  18   2   5     3009.36     3098.31     60.62 o 
  20   2   5     5304.63     5281.60     81.38 o 
  22   2   5      263.06      263.51     43.35 o 
  24   2   5      219.38      349.13     52.36 o 
  26   2   5        0.52       10.51     23.85 o 
  28   2   5       27.70       26.29     24.14 o 
 -33   3   5      229.38      277.44     53.28 o 
 -31   3   5     1197.64     1196.86     96.74 o 
 -29   3   5        0.05        6.42     14.05 o 
 -27   3   5      712.92      646.70     68.39 o 
 -25   3   5      283.72      290.78     46.92 o 
 -23   3   5       72.47       83.84     27.76 o 
 -21   3   5        4.05       59.84     24.40 o 
 -19   3   5     1306.80     1383.60     86.60 o 
 -17   3   5      120.85      136.81     36.25 o 
 -15   3   5     1117.41     1116.91     75.28 o 
 -13   3   5       27.50       92.53     27.57 o 
 -11   3   5      208.03      253.42     36.07 o 
  -9   3   5       87.04      163.09     29.59 o 
  -7   3   5      923.44      899.84     59.59 o 
  -5   3   5      483.90      454.01     42.43 o 
  -3   3   5        0.00      -13.21     18.26 o 
  -1   3   5     6136.72     6439.95    142.03 o 
   1   3   5     1421.83     1506.01     48.75 o 
   3   3   5       38.49       76.80     14.25 o 
   5   3   5      666.64      704.37     33.50 o 
   7   3   5      676.91      635.20     61.91 o 
   9   3   5      346.72      381.76     36.65 o 
  11   3   5     1282.59     1242.09     77.43 o 
  13   3   5     2835.55     2866.10     77.20 o 
  15   3   5      960.32      989.27     38.09 o 
  17   3   5        7.93       12.86     10.37 o 
  19   3   5      194.46      200.71     19.08 o 
  21   3   5      182.38      243.70     46.91 o 
  23   3   5       38.80       55.96     26.93 o 
  25   3   5      433.57      515.34     64.80 o 
  27   3   5       21.87       61.50     30.09 o 
 -28   4   5       19.93       18.67     28.87 o 
 -26   4   5     2417.07     2217.81    128.76 o 
 -24   4   5     1204.40     1085.03     86.83 o 
 -22   4   5       73.94      107.60     32.89 o 
 -20   4   5       66.33      110.62     32.13 o 
 -18   4   5      447.22      455.00     55.61 o 
 -16   4   5      168.26      260.90     44.73 o 
 -14   4   5       40.43       25.22     21.87 o 
 -12   4   5     8405.46     8215.11    205.17 o 
 -10   4   5     8585.53     8717.47    206.88 o 
  -8   4   5      605.79      557.00     61.88 o 
  -6   4   5      328.11      346.66     43.32 o 
  -4   4   5      190.16      159.53     30.89 o 
  -2   4   5      239.09      243.42     36.48 o 
   0   4   5     1194.42     1291.33     62.03 o 
   2   4   5     2359.62     2330.12     70.25 o 
   4   4   5     1459.33     1421.60     55.44 o 
   6   4   5      355.53      347.77     44.84 o 
   8   4   5      278.28      290.52     38.56 o 
  10   4   5        2.88       24.44     18.46 o 
  12   4   5      382.60      435.01     46.28 o 
  14   4   5       79.35       65.74     19.09 o 
  16   4   5        2.71       26.90     16.00 o 
  18   4   5      225.59      221.38     33.40 o 
  20   4   5       17.83       30.45     16.74 o 
  22   4   5      341.11      430.60     62.68 o 
  24   4   5      139.46       96.67     32.19 o 
 -25   5   5       41.04       22.92     28.23 o 
 -23   5   5     1857.40     1778.96    118.48 o 
 -21   5   5       88.34      145.33     40.09 o 
 -19   5   5      207.60      237.45     45.18 o 
 -17   5   5       42.68       97.31     34.80 o 
 -15   5   5      327.94      544.93     75.86 o 
 -13   5   5        7.24       35.13     29.28 o 
 -11   5   5      866.24      853.57     73.67 o 
  -9   5   5     1020.50     1080.62     80.75 o 
  -7   5   5        7.59       24.84     23.27 o 
  -5   5   5       22.72      -14.59     20.23 o 
  -3   5   5     1071.69     1218.59     83.87 o 
  -1   5   5      690.05      688.24     63.37 o 
   1   5   5     2056.64     2013.55     75.02 o 
   3   5   5      147.26      165.34     24.55 o 
   5   5   5      804.87      776.25     48.22 o 
   7   5   5      235.65      253.60     28.59 o 
   9   5   5      460.72      382.39     48.54 o 
  11   5   5      467.07      535.32     58.25 o 
  13   5   5      275.85      259.39     41.42 o 
  15   5   5      957.96      915.65     74.56 o 
  17   5   5      301.93      356.05     37.32 o 
  19   5   5       43.93       83.63     35.20 o 
 -18   6   5      125.97      186.95     45.66 o 
 -16   6   5        2.15        2.44     27.50 o 
 -14   6   5      220.34      213.29     43.63 o 
 -12   6   5       46.85       44.15     25.93 o 
 -10   6   5      301.35      364.87     55.29 o 
  -8   6   5      209.82      262.25     48.77 o 
  -6   6   5       63.48       89.10     35.01 o 
  -4   6   5        3.01       16.06     22.35 o 
  -2   6   5      148.59      186.79     44.29 o 
   0   6   5      169.66      102.57     32.99 o 
   2   6   5        3.82       61.76     22.84 o 
   4   6   5       14.49        0.19     14.21 o 
   6   6   5        0.17       -5.51     14.07 o 
   8   6   5       19.21       -2.07     23.81 o 
  10   6   5       14.20       11.98     24.88 o 
  12   6   5      169.41      133.45     38.96 o 
 -36   0   6       54.96      109.24     39.43 o 
 -34   0   6       62.84       99.65     36.23 o 
 -32   0   6     4957.64     4914.50    183.35 o 
 -30   0   6     1915.14     1815.58    109.74 o 
 -28   0   6     2326.05     2323.87    118.69 o 
 -26   0   6      955.74      988.48     76.41 o 
 -24   0   6     2344.92     2261.72    107.98 o 
 -22   0   6     3096.69     3140.22     35.38 o 
 -20   0   6     1472.82     1328.04     53.79 o 
 -18   0   6     1196.73     1067.76     55.35 o 
 -16   0   6      773.62      831.28     34.71 o 
 -14   0   6     2985.63     3059.00     68.92 o 
 -12   0   6     1334.42     1238.16     46.31 o 
 -10   0   6       28.97       28.38      5.20 o 
  -8   0   6     4314.16     4254.72     52.00 o 
  -6   0   6      413.29      419.73     30.26 o 
  -4   0   6     7272.42     7387.89    104.86 o 
  -2   0   6    38264.59    36696.61    349.60 o 
   0   0   6    10885.32    10597.05     83.03 o 
   2   0   6    14788.84    14644.92    185.51 o 
   4   0   6      623.61      538.98     39.68 o 
   6   0   6     1701.51     1819.42     73.63 o 
   8   0   6     7023.95     7600.34    200.12 o 
  10   0   6     8657.44     9560.92    125.45 o 
  12   0   6      690.65      722.85     27.45 o 
  14   0   6      669.41      644.99     20.63 o 
  16   0   6      787.58      741.21     27.44 o 
  18   0   6     3047.72     2937.40    121.61 o 
  20   0   6     3094.91     2972.31    127.22 o 
  22   0   6        0.75      -18.82     15.47 o 
  24   0   6      189.72      223.60     38.24 o 
  26   0   6        3.60      -14.36     20.49 o 
  28   0   6        6.56       19.83     24.94 o 
  30   0   6     2424.79     2741.07    144.18 o 
 -35   1   6        5.95      -16.35     16.07 o 
 -33   1   6      330.65      304.84     50.88 o 
 -31   1   6      433.97      448.01     58.34 o 
 -29   1   6     1027.81     1063.81     80.94 o 
 -27   1   6      250.37      232.70     39.63 o 
 -25   1   6       12.80        2.37      9.28 o 
 -23   1   6     1028.20      969.30     53.42 o 
 -21   1   6      935.41      856.95     63.54 o 
 -19   1   6     3251.50     3332.05    117.39 o 
 -17   1   6     1185.61     1162.24     68.38 o 
 -15   1   6      448.36      397.18     41.63 o 
 -13   1   6      659.32      662.69     46.87 o 
 -11   1   6       46.48       63.73     17.20 o 
  -9   1   6        3.10       -1.75      4.53 o 
  -7   1   6      577.03      557.84     26.79 o 
  -5   1   6     6574.84     6499.07     75.78 o 
  -3   1   6       17.29       16.06      6.84 o 
  -1   1   6      248.90      317.25     18.25 o 
   1   1   6      153.76      145.48     11.81 o 
   3   1   6      186.43      231.46      8.34 o 
   5   1   6      270.61      328.47     12.52 o 
   7   1   6      616.75      607.91     15.81 o 
   9   1   6      164.90      185.08      7.00 o 
  11   1   6     1903.81     2009.61     33.81 o 
  13   1   6     1083.32     1143.72     27.43 o 
  15   1   6     4063.61     4194.60     68.26 o 
  17   1   6      179.10      183.22     13.48 o 
  19   1   6     1207.31     1106.76     42.11 o 
  21   1   6       40.99       55.45     13.13 o 
  23   1   6      395.13      308.48     33.34 o 
  25   1   6      828.19      794.33     52.19 o 
  27   1   6      729.09      752.89     76.61 o 
  29   1   6      571.07      656.67     72.86 o 
 -34   2   6        0.16        1.05     27.30 o 
 -32   2   6      452.81      475.85     59.14 o 
 -30   2   6       99.96      127.87     35.39 o 
 -28   2   6     1209.99     1166.54     85.37 o 
 -26   2   6      109.77       92.14     30.59 o 
 -24   2   6        4.52       43.26     27.48 o 
 -22   2   6       15.07       27.52     25.73 o 
 -20   2   6      468.44      454.00     51.09 o 
 -18   2   6       41.65        0.20     23.11 o 
 -16   2   6       70.37       76.38      8.39 o 
 -14   2   6       13.05       52.17     23.90 o 
 -12   2   6      167.30      178.61     30.18 o 
 -10   2   6     3081.38     3065.27     99.33 o 
  -8   2   6     1628.61     1705.16     72.60 o 
  -6   2   6      837.95      885.12     50.19 o 
  -4   2   6     2761.51     2877.88     83.61 o 
  -2   2   6      619.54      652.81     28.66 o 
   0   2   6     1645.48     1702.55     45.45 o 
   2   2   6       24.17       54.17     10.97 o 
   4   2   6     3082.43     3225.15     56.26 o 
   6   2   6     1068.05     1062.00     28.56 o 
   8   2   6     2739.66     2636.90     50.01 o 
  10   2   6       81.39       83.71     11.56 o 
  12   2   6       13.42       22.71     10.29 o 
  14   2   6      324.12      361.14     22.55 o 
  16   2   6     3100.02     3063.43     66.53 o 
  18   2   6     3030.44     3021.44     82.60 o 
  20   2   6      545.23      505.94     36.07 o 
  22   2   6      344.85      440.04     56.74 o 
  24   2   6      705.49      714.08     72.45 o 
  26   2   6       22.32       34.59     27.55 o 
  28   2   6        1.12       -4.28     21.14 o 
 -31   3   6        6.28       38.64     29.82 o 
 -29   3   6       78.17       54.04     34.89 o 
 -27   3   6     1469.71     1388.17     96.70 o 
 -25   3   6      140.02      160.81     37.14 o 
 -23   3   6     1566.78     1550.17     97.60 o 
 -21   3   6      744.58      814.04     69.48 o 
 -19   3   6      376.46      392.27     48.02 o 
 -17   3   6      148.09      133.71     33.04 o 
 -15   3   6       53.28       42.98     22.92 o 
 -13   3   6      509.21      543.11     51.83 o 
 -11   3   6     1231.75     1189.84     71.76 o 
  -9   3   6     1987.97     2034.12     88.78 o 
  -7   3   6     4541.35     4513.67    128.08 o 
  -5   3   6     6315.13     6168.87    148.27 o 
  -3   3   6     4818.30     4574.76    122.85 o 
  -1   3   6     5522.17     5401.75    131.22 o 
   1   3   6     2836.95     2805.79     93.74 o 
   3   3   6      591.09      642.49     32.16 o 
   5   3   6      483.65      510.59     28.66 o 
   7   3   6     1373.27     1383.36     39.96 o 
   9   3   6     1240.56     1225.22     49.08 o 
  11   3   6    11120.57    10976.85    145.49 o 
  13   3   6     2566.57     2613.28     60.41 o 
  15   3   6     1802.82     1761.57     50.67 o 
  17   3   6      828.01      827.12     35.70 o 
  19   3   6      629.30      623.46     42.07 o 
  21   3   6        9.97       45.72     29.60 o 
  23   3   6      225.38      234.92     45.66 o 
  25   3   6      417.91      492.88     65.12 o 
 -28   4   6       10.10        9.24     23.41 o 
 -26   4   6       92.69      125.08     42.96 o 
 -24   4   6       82.84       83.08     29.77 o 
 -22   4   6      590.71      503.10     59.66 o 
 -20   4   6        6.13       10.73     23.43 o 
 -18   4   6      247.82      250.26     44.46 o 
 -16   4   6     1478.97     1431.39     91.35 o 
 -14   4   6      209.39      271.62     44.28 o 
 -12   4   6     1392.27     1365.07     85.84 o 
 -10   4   6      466.93      447.01     51.59 o 
  -8   4   6       40.68      211.74     49.90 o 
  -6   4   6      275.04      336.48     41.71 o 
  -4   4   6        0.70        3.86     20.11 o 
  -2   4   6       31.07       24.30     19.15 o 
   0   4   6      138.34      148.45     30.49 o 
   2   4   6      216.27      197.63     26.96 o 
   4   4   6      941.47      906.75     55.77 o 
   6   4   6      406.21      421.73     31.99 o 
   8   4   6      125.60      101.30     24.11 o 
  10   4   6      866.43      820.49     59.71 o 
  12   4   6      296.63      328.63     32.12 o 
  14   4   6     1226.10     1228.39     57.95 o 
  16   4   6      219.39      193.39     26.17 o 
  18   4   6      314.28      310.99     40.62 o 
  20   4   6        0.31      -26.04     21.23 o 
  22   4   6        0.01        4.48     23.28 o 
 -25   5   6       11.70       92.56     39.83 o 
 -23   5   6       35.45       63.76     35.82 o 
 -21   5   6       38.88       35.55     25.73 o 
 -19   5   6       13.81       60.30     29.53 o 
 -17   5   6        1.11        5.90     27.27 o 
 -15   5   6      186.55      131.67     36.88 o 
 -13   5   6        5.76       34.47     54.63 o 
 -11   5   6       19.49       18.42     24.75 o 
  -9   5   6       13.42       49.23     25.07 o 
  -7   5   6       17.18       35.77     23.35 o 
  -5   5   6        2.25       27.00     23.62 o 
  -3   5   6     1136.54     1159.44     82.13 o 
  -1   5   6        3.77       50.49     26.54 o 
   1   5   6      184.14      156.61     32.58 o 
   3   5   6       40.17       53.05     19.47 o 
   5   5   6       20.82       -3.32     12.55 o 
   7   5   6      402.08      363.29     32.93 o 
   9   5   6      391.16      339.39     46.05 o 
  11   5   6      763.40      754.46     67.11 o 
  13   5   6      300.57      313.71     35.16 o 
  15   5   6       65.60       96.25     51.00 o 
  17   5   6       55.74      101.01     33.53 o 
 -16   6   6      440.25      531.17     68.73 o 
 -14   6   6      310.93      341.53     55.41 o 
 -12   6   6       62.87       39.67     33.25 o 
 -10   6   6        2.51       -1.92     22.91 o 
  -8   6   6      204.92      250.81     44.73 o 
  -6   6   6       88.78      134.85     39.46 o 
  -4   6   6        1.70        1.06     20.14 o 
  -2   6   6      303.60      459.34     58.72 o 
   0   6   6     1905.91     2080.27    119.38 o 
   2   6   6       16.35       38.91     26.37 o 
   4   6   6        0.35       26.96     41.14 o 
   6   6   6       84.12       93.71     34.42 o 
   8   6   6       39.36       38.52     22.64 o 
  10   6   6        0.80      -29.05     25.82 o 
 -35   1   7       93.22      103.67     29.16 o 
 -33   1   7      234.77      231.83     46.48 o 
 -31   1   7       23.78        3.67     19.84 o 
 -29   1   7      483.17      504.54     58.79 o 
 -27   1   7     1030.36     1104.45     81.67 o 
 -25   1   7     1525.37     1534.18     92.12 o 
 -23   1   7     1979.11     2058.59     53.49 o 
 -21   1   7      155.95      144.72     32.09 o 
 -19   1   7      190.79      216.27     36.30 o 
 -17   1   7       63.54       97.23     26.36 o 
 -15   1   7      999.87     1052.03     62.46 o 
 -13   1   7     2051.29     2160.81     84.69 o 
 -11   1   7       31.66       26.46      6.42 o 
  -9   1   7    17622.19    17212.47     99.17 o 
  -7   1   7     1024.95      957.76     25.20 o 
  -5   1   7      429.80      403.95     17.20 o 
  -3   1   7     2773.40     2692.46     49.93 o 
  -1   1   7     2224.31     2104.34     48.68 o 
   1   1   7      133.21      143.06     12.42 o 
   3   1   7        7.70        7.37      4.57 o 
   5   1   7     9139.17     8755.14     83.36 o 
   7   1   7    20743.05    19266.01    171.24 o 
   9   1   7     5641.09     5406.10     89.50 o 
  11   1   7      717.19      657.65     14.40 o 
  13   1   7     1904.88     1816.06     32.23 o 
  15   1   7      902.63      938.75     39.22 o 
  17   1   7     1167.14     1199.87     44.85 o 
  19   1   7     2218.06     2023.16     59.32 o 
  21   1   7       42.23       59.55     15.87 o 
  23   1   7     1343.51     1438.27     69.82 o 
  25   1   7     1267.79     1369.62    100.83 o 
  27   1   7     2269.80     2432.53    137.39 o 
 -34   2   7       90.81       93.61     33.88 o 
 -32   2   7       30.57       42.13     25.41 o 
 -30   2   7      373.78      304.16     49.76 o 
 -28   2   7        1.44       40.45     26.92 o 
 -26   2   7       55.38       51.56     25.16 o 
 -24   2   7       47.24       28.43     24.08 o 
 -22   2   7      557.39      510.04     52.74 o 
 -20   2   7      302.40      305.30     42.16 o 
 -18   2   7      859.24      880.56     65.48 o 
 -16   2   7       35.25       29.34     18.83 o 
 -14   2   7      931.53      840.90     25.86 o 
 -12   2   7      287.98      322.14     18.44 o 
 -10   2   7     3259.62     3182.65     58.25 o 
  -8   2   7     3004.46     3205.21     61.05 o 
  -6   2   7     6956.90     7266.77     94.13 o 
  -4   2   7    10304.95    10388.00    113.23 o 
  -2   2   7     2258.68     2612.14     57.33 o 
   0   2   7     2019.77     1857.17     48.38 o 
   2   2   7      452.72      485.45     25.44 o 
   4   2   7      600.77      548.06     26.87 o 
   6   2   7       54.73       43.85      9.38 o 
   8   2   7      109.27      132.52     13.53 o 
  10   2   7     4616.47     4528.54     67.40 o 
  12   2   7     2265.16     2111.22     47.26 o 
  14   2   7      768.17      787.23     30.03 o 
  16   2   7     2307.08     2086.21    153.23 o 
  18   2   7     3896.83     3841.69     98.01 o 
  20   2   7      622.11      548.38     39.52 o 
  22   2   7       65.06       44.92     23.38 o 
  24   2   7       35.52       69.22     26.79 o 
  26   2   7      520.48      363.72     55.53 o 
 -31   3   7        7.34        3.65     28.37 o 
 -29   3   7        9.42       24.20     30.87 o 
 -27   3   7       38.37       57.92     32.92 o 
 -25   3   7      524.87      454.25     57.42 o 
 -23   3   7      128.59      218.02     43.19 o 
 -21   3   7      513.07      511.66     56.35 o 
 -19   3   7       61.39       90.25     26.35 o 
 -17   3   7      111.70      135.70     33.55 o 
 -15   3   7      769.33      722.83     62.54 o 
 -13   3   7      245.53      275.84     38.69 o 
 -11   3   7     1308.38     1460.89     78.98 o 
  -9   3   7      616.92      558.29     49.26 o 
  -7   3   7     1478.16     1512.79     76.98 o 
  -5   3   7     2472.34     2569.38     97.02 o 
  -3   3   7       64.04       54.12     20.05 o 
  -1   3   7      309.23      294.43     34.14 o 
   1   3   7      120.27      111.50     21.81 o 
   3   3   7     2164.00     2327.61     64.62 o 
   5   3   7     1607.96     1662.56     43.93 o 
   7   3   7       53.18       85.07     12.31 o 
   9   3   7      449.84      493.66     33.21 o 
  11   3   7     3650.98     3533.99     70.19 o 
  13   3   7     5087.07     5192.25     85.61 o 
  15   3   7     3891.81     3950.20    103.70 o 
  17   3   7        4.51        6.09     14.68 o 
  19   3   7     1414.29     1352.30     63.39 o 
  21   3   7       12.19       19.94     25.14 o 
  23   3   7      375.02      536.56     69.14 o 
  25   3   7       35.45       96.79     38.10 o 
 -28   4   7       89.17      109.14     38.48 o 
 -26   4   7        1.92       96.91     39.75 o 
 -24   4   7       21.47      115.67     41.29 o 
 -22   4   7      293.26      371.96     52.54 o 
 -20   4   7      452.20      424.58     57.50 o 
 -18   4   7      372.02      414.08     53.61 o 
 -16   4   7       11.85      -13.34     18.60 o 
 -14   4   7      247.87      265.80     47.71 o 
 -12   4   7     1433.75     1502.34     90.18 o 
 -10   4   7     5867.93     5796.01    172.35 o 
  -8   4   7     1002.46      999.44     72.20 o 
  -6   4   7     1005.06     1082.90     72.22 o 
  -4   4   7      158.39      109.63     25.70 o 
  -2   4   7     1153.14     1277.83     76.74 o 
   0   4   7      390.30      450.25     47.59 o 
   2   4   7       70.57      115.05     27.64 o 
   4   4   7      107.55      128.93     19.00 o 
   6   4   7        0.23        0.41     11.25 o 
   8   4   7     1437.19     1431.38     60.35 o 
  10   4   7     3862.36     3867.68    171.95 o 
  12   4   7       12.80       10.09     13.38 o 
  14   4   7      495.65      506.45     38.88 o 
  16   4   7      240.56      243.86     31.30 o 
  18   4   7     1238.28     1266.48     64.89 o 
  20   4   7       31.51       17.90     21.55 o 
 -23   5   7      218.16      253.88     49.99 o 
 -21   5   7      154.56      134.90     39.51 o 
 -19   5   7      119.65      137.85     37.68 o 
 -17   5   7      171.57      259.83     45.45 o 
 -15   5   7      228.34      211.80     41.17 o 
 -13   5   7       37.85      506.59     67.28 o 
 -11   5   7       22.27       55.85     32.43 o 
  -9   5   7     3961.42     4071.14    158.37 o 
  -7   5   7      408.26      392.30     53.64 o 
  -5   5   7     2076.02     2247.33    116.02 o 
  -3   5   7       32.97       98.69     32.71 o 
  -1   5   7       43.90       48.84     26.45 o 
   1   5   7       47.34       87.96     29.50 o 
   3   5   7     1516.60     1404.52     89.16 o 
   5   5   7       68.12       39.79     15.76 o 
   7   5   7      711.02      648.79     43.66 o 
   9   5   7       37.64       87.10     30.96 o 
  11   5   7     2861.61     2905.13     96.97 o 
  13   5   7       74.47       98.20     25.30 o 
  15   5   7        0.79       13.90     28.49 o 
 -14   6   7      446.20      502.77     67.49 o 
 -12   6   7        2.44       45.76     25.12 o 
 -10   6   7      322.84      401.09     59.56 o 
  -8   6   7       31.35       69.35     29.91 o 
  -6   6   7       41.77       88.10     33.39 o 
  -4   6   7      612.30      529.65     63.93 o 
  -2   6   7     1621.81     1545.56    104.56 o 
   0   6   7       80.94       51.62     29.88 o 
   2   6   7      727.28      654.70     68.73 o 
   4   6   7       31.41       16.48     24.48 o 
   6   6   7       15.46       27.80     23.80 o 
   8   6   7       14.10      -17.26     19.94 o 
 -34   0   8      464.95      401.54     60.32 o 
 -32   0   8     2171.11     2099.08    123.18 o 
 -30   0   8     1734.86     1797.74    110.35 o 
 -28   0   8       43.65       25.93     31.21 o 
 -26   0   8      146.11      187.17     37.85 o 
 -24   0   8      413.55      384.02     49.07 o 
 -22   0   8     1525.74     1536.52     45.25 o 
 -20   0   8      445.54      558.37     29.09 o 
 -18   0   8     2471.44     2592.85     73.83 o 
 -16   0   8     9579.85     9272.63    143.09 o 
 -14   0   8    10090.65     9550.53    383.26 o 
 -12   0   8     4474.17     4666.86    106.08 o 
 -10   0   8    26961.44    27340.17    263.33 o 
  -8   0   8     1225.49     1333.88     59.57 o 
  -6   0   8     8506.76     8262.29     99.34 o 
  -4   0   8      632.82      671.31     26.13 o 
  -2   0   8        5.18        6.13      6.12 o 
   0   0   8      808.46      841.04     24.90 o 
   2   0   8      972.99      924.93     33.20 o 
   4   0   8      146.24      157.02     26.54 o 
   6   0   8    13196.77    14104.58    203.74 o 
   8   0   8       27.20       40.06     57.20 o 
  10   0   8      741.97      634.41     40.68 o 
  12   0   8     3539.82     3437.60     86.94 o 
  14   0   8     3830.89     3741.50     94.24 o 
  16   0   8      667.98      608.07     40.68 o 
  18   0   8      285.25      169.59     37.65 o 
  20   0   8      119.69      155.59     38.15 o 
  22   0   8      103.74       80.56     31.06 o 
  24   0   8      578.68      633.34     69.01 o 
  26   0   8      214.88      238.23     46.73 o 
 -35   1   8       11.52       22.66     29.75 o 
 -33   1   8        2.13        0.20     16.97 o 
 -31   1   8      103.34      122.19     36.06 o 
 -29   1   8     4594.33     4722.39    174.42 o 
 -27   1   8       64.84      123.78     36.19 o 
 -25   1   8      933.21      830.49     71.68 o 
 -23   1   8        7.21       21.55     13.96 o 
 -21   1   8      203.24      266.24     24.75 o 
 -19   1   8      191.37      221.02     22.10 o 
 -17   1   8     4024.52     4096.54    129.08 o 
 -15   1   8        1.53        5.86     18.87 o 
 -13   1   8     1014.00     1026.22     31.40 o 
 -11   1   8     2515.02     2454.58     55.63 o 
  -9   1   8    40396.50    40445.66    332.77 o 
  -7   1   8     4525.59     4769.02     79.40 o 
  -5   1   8      482.09      593.49     25.70 o 
  -3   1   8     4281.07     4276.78     66.36 o 
  -1   1   8     1084.37     1127.55     34.16 o 
   1   1   8       69.20       84.51     10.53 o 
   3   1   8      821.11      814.69     24.50 o 
   5   1   8      585.55      541.36     24.02 o 
   7   1   8     7923.20     8043.09    124.90 o 
   9   1   8      363.14      371.48     33.85 o 
  11   1   8     1101.63     1123.66     41.68 o 
  13   1   8        2.57       29.33     13.14 o 
  15   1   8      400.34      434.72     29.09 o 
  17   1   8       78.91       72.68     18.24 o 
  19   1   8      683.64      688.22     37.14 o 
  21   1   8     1320.90     1274.39     50.42 o 
  23   1   8      263.93      273.34     48.38 o 
  25   1   8      155.03      229.74     47.46 o 
  27   1   8       25.00       86.42     41.96 o 
 -34   2   8      234.60      275.23     51.94 o 
 -32   2   8       40.99      103.22     33.76 o 
 -30   2   8       42.28       50.38     31.26 o 
 -28   2   8       37.57       27.77     28.28 o 
 -26   2   8      433.48      459.17     54.24 o 
 -24   2   8     1578.46     1451.90     92.96 o 
 -22   2   8       13.10       35.32     26.11 o 
 -20   2   8      650.71      591.37     57.73 o 
 -18   2   8     2003.77     2028.43     98.86 o 
 -16   2   8      620.86      672.06     58.16 o 
 -14   2   8     2689.25     2610.34     46.32 o 
 -12   2   8      196.87      210.47     16.06 o 
 -10   2   8     8593.40     8415.97     98.86 o 
  -8   2   8     1881.69     1811.23     47.77 o 
  -6   2   8       12.42       19.91     14.89 o 
  -4   2   8        0.27       -0.77      7.84 o 
  -2   2   8      807.67      971.52     40.29 o 
   0   2   8       24.55       38.74     11.03 o 
   2   2   8     1957.84     2061.43     52.40 o 
   4   2   8     1003.97     1009.52     32.06 o 
   6   2   8     5102.78     5176.27     88.65 o 
   8   2   8       10.90       38.88     25.66 o 
  10   2   8     1333.26     1369.56     37.78 o 
  12   2   8      248.37      227.67     26.62 o 
  14   2   8      137.69      134.98     22.39 o 
  16   2   8     1594.37     1598.67     65.52 o 
  18   2   8      137.06      161.41     24.25 o 
  20   2   8       13.02       34.26     19.26 o 
  22   2   8       20.53        6.00     21.80 o 
  24   2   8       49.64      127.76     41.55 o 
 -31   3   8        0.48       45.44     30.36 o 
 -29   3   8      602.32      668.87     73.06 o 
 -27   3   8        5.21       34.01     25.12 o 
 -25   3   8     1557.48     1639.44    104.24 o 
 -23   3   8       10.45       46.86     31.05 o 
 -21   3   8       42.24       38.04     21.30 o 
 -19   3   8        0.43       17.26     24.87 o 
 -17   3   8     2168.74     2255.61    109.94 o 
 -15   3   8     1016.81     1047.83     74.27 o 
 -13   3   8     5120.47     5480.78    159.76 o 
 -11   3   8      166.04      222.02     37.31 o 
  -9   3   8     3429.72     3318.81    116.29 o 
  -7   3   8      913.45      854.04     59.04 o 
  -5   3   8       73.68      150.11     29.09 o 
  -3   3   8        0.01       19.49     13.00 o 
  -1   3   8     2014.20     2054.71     61.44 o 
   1   3   8      207.72      221.24     22.02 o 
   3   3   8     3920.44     3811.61     82.93 o 
   5   3   8     5046.27     4897.24     94.25 o 
   7   3   8     7180.42     6893.19    114.08 o 
   9   3   8      143.99      155.94     21.24 o 
  11   3   8       64.78      102.92     15.99 o 
  13   3   8      477.91      441.52     37.50 o 
  15   3   8      511.00      612.21     44.32 o 
  17   3   8      675.09      647.37     45.20 o 
  19   3   8     1235.37     1133.28     59.77 o 
  21   3   8     1616.88     1767.42    119.41 o 
  23   3   8     1585.63     1783.06    122.78 o 
 -28   4   8       17.94       37.60     29.56 o 
 -26   4   8      396.92      404.90     59.88 o 
 -24   4   8       48.41       78.59     34.37 o 
 -22   4   8      922.82      891.87     78.74 o 
 -20   4   8       43.45       68.80     28.79 o 
 -18   4   8      238.16      220.02     40.95 o 
 -16   4   8      287.40      294.52     48.18 o 
 -14   4   8      914.24      820.17     70.74 o 
 -12   4   8      147.21      240.76     43.78 o 
 -10   4   8       37.14       23.84     24.38 o 
  -8   4   8      410.81      438.34     49.59 o 
  -6   4   8       60.45       51.80     23.26 o 
  -4   4   8      257.08      251.09     36.20 o 
  -2   4   8     2108.21     1999.07     94.49 o 
   0   4   8     1441.65     1431.47     79.23 o 
   2   4   8     1473.02     1395.53     78.25 o 
   4   4   8       52.99       91.34     31.02 o 
   6   4   8     1337.34     1302.98     57.25 o 
   8   4   8       26.27       54.06     17.48 o 
  10   4   8        4.58        6.06     13.29 o 
  12   4   8       48.43       44.07     29.07 o 
  14   4   8      122.54       86.42     61.82 o 
  16   4   8       54.57       48.75     19.76 o 
  18   4   8       12.72       15.11     17.99 o 
  20   4   8       76.25       81.61     33.65 o 
 -23   5   8       78.10      139.44     44.55 o 
 -21   5   8      330.64      536.35     69.27 o 
 -19   5   8      104.52       93.84     31.99 o 
 -17   5   8      854.77      787.99     78.29 o 
 -15   5   8      685.27      865.07     80.28 o 
 -13   5   8      366.09      581.98     70.20 o 
 -11   5   8      701.87      722.87     70.63 o 
  -9   5   8       23.07       -0.23     20.57 o 
  -7   5   8     1238.58     1307.07     90.29 o 
  -5   5   8      121.01      191.96     41.25 o 
  -3   5   8      786.58      801.28     69.43 o 
  -1   5   8       52.02      106.77     31.95 o 
   1   5   8     1113.80      992.62     76.15 o 
   3   5   8      489.86      464.65     52.72 o 
   5   5   8       26.28       47.96     25.10 o 
   7   5   8       67.03       71.88     19.38 o 
   9   5   8      202.87      250.04     31.00 o 
  11   5   8      109.58      129.53     39.13 o 
  13   5   8       18.16       55.90     33.19 o 
  15   5   8       94.47      172.88     46.26 o 
 -12   6   8        0.00       63.15     34.82 o 
 -10   6   8       72.17       83.42     33.55 o 
  -8   6   8      120.51      103.50     34.67 o 
  -6   6   8        5.10       21.42     27.49 o 
  -4   6   8      157.77      198.49     41.66 o 
  -2   6   8        1.38       24.77     27.88 o 
   0   6   8      598.14      725.22     74.05 o 
   2   6   8        0.52       -8.86     26.20 o 
   4   6   8       10.70       35.15     28.92 o 
 -35   1   9     1085.12     1227.73     72.62 o 
 -33   1   9     1495.37     1475.85     77.23 o 
 -31   1   9      194.92      286.81     48.15 o 
 -29   1   9      158.21      106.54     34.55 o 
 -27   1   9      121.91      139.54     34.74 o 
 -25   1   9       89.27       93.50     31.29 o 
 -23   1   9      199.25      125.82     32.19 o 
 -21   1   9      288.96      338.83     45.24 o 
 -19   1   9      417.39      544.69     53.58 o 
 -17   1   9     1386.00     1413.95     80.81 o 
 -15   1   9      144.42      116.00     16.58 o 
 -13   1   9     3662.27     3654.97     75.63 o 
 -11   1   9      507.19      452.13     21.17 o 
  -9   1   9     5559.28     5424.62     89.90 o 
  -7   1   9      699.11      628.93     28.46 o 
  -5   1   9      615.36      685.83     28.59 o 
  -3   1   9     1476.01     1425.99     40.56 o 
  -1   1   9     3497.36     3427.73     60.43 o 
   1   1   9     4743.80     4577.70     65.78 o 
   3   1   9     2673.70     2553.06     45.46 o 
   5   1   9     1596.29     1565.65     57.48 o 
   7   1   9      798.56      774.33     42.17 o 
   9   1   9      125.18      147.37     23.62 o 
  11   1   9       85.70       87.63     20.66 o 
  13   1   9      660.28      688.55     36.32 o 
  15   1   9      361.14      374.29     28.43 o 
  17   1   9     3259.88     3269.08     79.86 o 
  19   1   9      774.11      799.56     41.53 o 
  21   1   9     2308.04     2465.08    108.20 o 
  23   1   9      586.12      654.88     73.76 o 
  25   1   9      533.62      597.80     75.56 o 
 -32   2   9      300.67      305.33     53.63 o 
 -30   2   9      883.23      934.06     83.25 o 
 -28   2   9        0.47        9.97     24.60 o 
 -26   2   9      568.86      557.38     61.88 o 
 -24   2   9        6.81       31.89     24.54 o 
 -22   2   9      285.23      280.31     41.90 o 
 -20   2   9        8.32       -1.65     22.41 o 
 -18   2   9     1011.91      982.86     70.01 o 
 -16   2   9       22.64       57.99     22.16 o 
 -14   2   9        4.42        4.14     17.40 o 
 -12   2   9      379.21      374.32     27.23 o 
 -10   2   9     3226.12     3411.03     66.01 o 
  -8   2   9      644.80      668.36     31.21 o 
  -6   2   9       18.22       20.23     10.31 o 
  -4   2   9     1815.91     1839.76     51.53 o 
  -2   2   9      717.11      709.05     32.80 o 
   0   2   9      254.82      257.25     20.70 o 
   2   2   9       46.09       65.95     11.37 o 
   4   2   9      372.26      347.58     19.97 o 
   6   2   9     1016.59      973.21     31.66 o 
   8   2   9      776.71      704.84     43.12 o 
  10   2   9        5.90        4.96     13.96 o 
  12   2   9       62.64       79.21     18.74 o 
  14   2   9     1341.96     1379.65    108.83 o 
  16   2   9      208.67      205.28     27.74 o 
  18   2   9        2.53        3.91     15.97 o 
  20   2   9        0.05       -4.43     14.06 o 
  22   2   9       15.92        7.18     19.68 o 
  24   2   9      114.10       82.17     35.68 o 
 -31   3   9       51.95      104.69     37.52 o 
 -29   3   9       88.68      132.55     38.97 o 
 -27   3   9      229.87      218.16     46.12 o 
 -25   3   9     1127.21     1166.06     89.73 o 
 -23   3   9      103.77      114.64     35.53 o 
 -21   3   9      322.95      374.99     54.27 o 
 -19   3   9      935.30      994.83     77.04 o 
 -17   3   9      776.39      701.45     64.11 o 
 -15   3   9      439.22      446.70     51.55 o 
 -13   3   9     3963.56     3921.56    165.01 o 
 -11   3   9        3.26       17.67     11.13 o 
  -9   3   9       16.24       19.35     21.93 o 
  -7   3   9      154.74      181.34     30.31 o 
  -5   3   9        7.66       35.60     14.35 o 
  -3   3   9      373.45      445.23     30.29 o 
  -1   3   9      530.31      605.47     34.89 o 
   1   3   9      133.08      155.43     19.86 o 
   3   3   9       14.51       10.31     21.58 o 
   5   3   9       18.42       39.16     13.61 o 
   7   3   9      200.96      209.53     64.46 o 
   9   3   9      107.65      108.92     22.43 o 
  11   3   9       11.04       13.20     22.40 o 
  13   3   9       24.62       17.23     16.03 o 
  15   3   9      495.38      546.13     43.78 o 
  17   3   9     1036.17     1080.07     59.79 o 
  19   3   9      164.86      178.75     37.88 o 
  21   3   9       11.08       68.85     34.63 o 
 -26   4   9      281.55      361.17     55.87 o 
 -24   4   9      176.51      237.62     50.91 o 
 -22   4   9       44.66       23.00     30.59 o 
 -20   4   9        6.77       29.32     22.14 o 
 -18   4   9     1054.55     1117.03     86.00 o 
 -16   4   9        8.95       33.64     26.34 o 
 -14   4   9     1756.04     1752.88    100.94 o 
 -12   4   9      563.85      613.40     61.16 o 
 -10   4   9      137.34      162.68     35.04 o 
  -8   4   9        6.80       55.54     28.47 o 
  -6   4   9        0.22       26.34     24.99 o 
  -4   4   9      151.98      173.59     33.38 o 
  -2   4   9      465.69      425.85     34.30 o 
   0   4   9       57.39       81.98     19.33 o 
   2   4   9        0.84       21.20     14.72 o 
   4   4   9        7.13       16.03     14.38 o 
   6   4   9        0.37       14.34     12.74 o 
   8   4   9      173.01      131.65     36.85 o 
  10   4   9      353.83      430.41     57.54 o 
  12   4   9     1451.50     1313.56    162.10 o 
  14   4   9       53.33       46.57     19.82 o 
  16   4   9       13.47       24.66     18.21 o 
  18   4   9        6.97       44.07     19.92 o 
 -21   5   9       73.16      100.76     35.79 o 
 -19   5   9      267.48      301.74     53.04 o 
 -17   5   9      864.18     1005.26     87.52 o 
 -15   5   9      373.93      560.92     66.75 o 
 -13   5   9     1285.85      773.90     80.85 o 
 -11   5   9       76.04      119.29     37.64 o 
  -9   5   9       72.82       65.98     26.31 o 
  -7   5   9        4.20       23.38     26.90 o 
  -5   5   9       58.67       72.07     29.20 o 
  -3   5   9      474.37      525.72     57.97 o 
  -1   5   9     1415.03     1466.76     92.41 o 
   1   5   9      347.36      486.81     54.97 o 
   3   5   9      570.61      674.93     46.96 o 
   5   5   9     1197.79     1208.59     62.13 o 
   7   5   9      344.48      365.73     56.30 o 
   9   5   9      152.57      182.53     41.24 o 
  11   5   9       42.60       37.45     34.82 o 
 -10   6   9       34.01       93.84     33.87 o 
  -8   6   9       12.34       14.31     27.30 o 
  -6   6   9        0.62       41.57     28.86 o 
  -4   6   9      200.34      173.25     39.77 o 
  -2   6   9        3.13       68.66     35.32 o 
   0   6   9       20.74       41.60     24.07 o 
 -34   0  10       23.78       31.08     28.63 o 
 -32   0  10      399.28      380.64     58.94 o 
 -30   0  10       15.56       75.70     37.42 o 
 -28   0  10      465.03      540.73     64.60 o 
 -26   0  10      672.00      768.05     71.50 o 
 -24   0  10     1944.69     2049.04    110.61 o 
 -22   0  10     1972.79     2093.50     61.18 o 
 -20   0  10     1016.41     1165.59     78.34 o 
 -18   0  10      151.64      151.67     35.12 o 
 -16   0  10      217.11      297.94     41.02 o 
 -14   0  10      509.92      518.81     48.20 o 
 -12   0  10       44.39       40.96     20.96 o 
 -10   0  10        7.73       17.79     16.35 o 
  -8   0  10     3673.14     3607.98     99.18 o 
  -6   0  10       55.32       70.37     12.58 o 
  -4   0  10      562.79      512.28     22.43 o 
  -2   0  10      322.81      305.84     26.33 o 
   0   0  10     1095.58     1157.23     31.63 o 
   2   0  10     1808.87     1695.71     33.78 o 
   4   0  10     4411.99     4361.13     97.68 o 
   6   0  10      221.77      238.29     47.20 o 
   8   0  10       92.44       66.93     17.75 o 
  10   0  10       65.38       91.52     20.80 o 
  12   0  10      421.79      430.57     37.33 o 
  14   0  10       13.71       25.97     15.47 o 
  16   0  10     1712.90     1661.35     70.15 o 
  18   0  10      448.77      338.54     51.71 o 
  20   0  10      463.76      344.73     54.38 o 
  22   0  10       45.27       50.15     35.59 o 
  24   0  10     1687.70     1486.54    112.88 o 
 -33   1  10      408.38      382.30     41.54 o 
 -31   1  10      214.94      204.62     47.19 o 
 -29   1  10       74.64      102.29     32.08 o 
 -27   1  10      132.44      130.96     36.54 o 
 -25   1  10       70.44      145.41     38.47 o 
 -23   1  10      315.40      355.06     48.62 o 
 -21   1  10       12.33       29.39     21.85 o 
 -19   1  10       44.51       33.90     19.94 o 
 -17   1  10      349.60      389.60     45.15 o 
 -15   1  10      152.56      127.31     29.33 o 
 -13   1  10      867.17      953.85     43.11 o 
 -11   1  10     1010.30      967.96     46.77 o 
  -9   1  10      211.67      214.31     15.76 o 
  -7   1  10     1309.20     1376.68     32.86 o 
  -5   1  10     1191.78     1118.85     29.89 o 
  -3   1  10      975.30      950.99     30.49 o 
  -1   1  10     1057.31     1003.24     34.30 o 
   1   1  10     2185.17     2217.29     46.87 o 
   3   1  10     1555.97     1507.54     30.82 o 
   5   1  10     6518.65     6425.50    120.54 o 
   7   1  10     2416.31     2455.58     81.89 o 
   9   1  10        3.44       26.03     18.84 o 
  11   1  10      815.93      801.42     47.50 o 
  13   1  10      978.40     1006.27     53.93 o 
  15   1  10     1448.31     1387.79    100.97 o 
  17   1  10      256.06      287.84     33.49 o 
  19   1  10      909.91      851.10     68.99 o 
  21   1  10      150.21      128.10     22.92 o 
  23   1  10       23.06       70.32     32.76 o 
 -32   2  10       77.86       44.17     29.39 o 
 -30   2  10       39.50      127.72     40.85 o 
 -28   2  10       15.65        1.47     27.44 o 
 -26   2  10        2.73       43.90     30.89 o 
 -24   2  10       35.23       63.35     31.22 o 
 -22   2  10      271.89      258.24     42.45 o 
 -20   2  10      248.44      222.54     40.73 o 
 -18   2  10      211.62      207.40     36.33 o 
 -16   2  10       38.27        8.58     22.18 o 
 -14   2  10       92.46      104.84     25.90 o 
 -12   2  10      710.26      673.96     29.81 o 
 -10   2  10       85.43       80.24     13.38 o 
  -8   2  10      869.58      874.80     36.76 o 
  -6   2  10      145.63      159.16     18.31 o 
  -4   2  10      765.26      749.17     30.24 o 
  -2   2  10      367.92      395.86     22.62 o 
   0   2  10      944.84      990.32     34.18 o 
   2   2  10      401.28      394.17     21.75 o 
   4   2  10      228.04      243.48     18.00 o 
   6   2  10     1873.55     1805.08     93.06 o 
   8   2  10     3395.23     3431.81     94.93 o 
  10   2  10     1949.35     1928.75     85.90 o 
  12   2  10     3540.44     3544.11    100.40 o 
  14   2  10      643.69      647.04     45.65 o 
  16   2  10       85.80       94.95     23.46 o 
  18   2  10      102.25       81.89     21.68 o 
  20   2  10      119.12       96.01     23.21 o 
  22   2  10        1.60       -2.64     20.91 o 
 -29   3  10      341.99      390.77     62.64 o 
 -27   3  10      117.64      116.17     37.76 o 
 -25   3  10      108.20      139.73     39.49 o 
 -23   3  10        1.07        4.18     28.87 o 
 -21   3  10      193.88      265.49     46.01 o 
 -19   3  10     1544.59     1619.21     98.79 o 
 -17   3  10     1385.70     1301.49     87.31 o 
 -15   3  10      757.17      711.39     64.03 o 
 -13   3  10     1251.69     1280.79     80.49 o 
 -11   3  10     1447.70     1475.46     51.58 o 
  -9   3  10       33.34       29.20     13.06 o 
  -7   3  10      392.53      394.98     29.34 o 
  -5   3  10      133.93      171.73     21.25 o 
  -3   3  10     1948.26     2103.15     64.29 o 
  -1   3  10      746.39      789.12     39.72 o 
   1   3  10     1058.76     1121.33     47.18 o 
   3   3  10      344.01      368.43     24.17 o 
   5   3  10     3308.11     3216.96     68.22 o 
   7   3  10        7.88       67.90     37.74 o 
   9   3  10       81.23      100.12     23.13 o 
  11   3  10      858.77      825.43     53.27 o 
  13   3  10     3045.09     2909.74     96.98 o 
  15   3  10        1.04       11.85     18.27 o 
  17   3  10      432.23      413.15     40.60 o 
  19   3  10     1395.55     1435.94     72.05 o 
 -26   4  10       43.40      127.37     46.37 o 
 -24   4  10       16.67      101.39     39.54 o 
 -22   4  10       22.19       21.16     28.93 o 
 -20   4  10       18.97       18.80     22.74 o 
 -18   4  10       63.37       32.13     29.75 o 
 -16   4  10       19.88       81.36     35.16 o 
 -14   4  10      133.21      171.11     38.57 o 
 -12   4  10      226.86      255.84     44.14 o 
 -10   4  10      329.12      364.89     31.71 o 
  -8   4  10      445.74      467.83     39.64 o 
  -6   4  10        0.11        9.80     15.85 o 
  -4   4  10       23.49       17.79     13.42 o 
  -2   4  10        3.56        0.67     19.11 o 
   0   4  10     2326.81     2215.57     80.02 o 
   2   4  10       26.50       42.48     23.36 o 
   4   4  10        4.97       21.79     13.70 o 
   6   4  10      114.27      167.75     39.60 o 
   8   4  10       77.76       81.91     42.91 o 
  10   4  10        7.24        8.46     17.15 o 
  12   4  10      662.64      571.14     47.82 o 
  14   4  10       78.14      110.77     24.27 o 
  16   4  10       68.08       44.34     18.55 o 
 -19   5  10       40.80       95.34     38.14 o 
 -17   5  10      118.78      141.98     40.33 o 
 -15   5  10      371.79      452.50     60.30 o 
 -13   5  10      146.44      297.66     53.89 o 
 -11   5  10      220.28      220.11     42.68 o 
  -9   5  10       37.32       14.96     24.34 o 
  -7   5  10      205.14      229.23     42.03 o 
  -5   5  10       78.78       74.84     28.84 o 
  -3   5  10      310.08      342.93     34.28 o 
  -1   5  10        5.58       35.13     19.79 o 
   1   5  10       28.38       33.82     19.10 o 
   3   5  10      115.59      157.13     26.86 o 
   5   5  10       90.97      142.64     24.72 o 
   7   5  10       18.52       26.40     29.14 o 
   9   5  10       13.51       18.56     25.00 o 
 -33   1  11       39.51       61.71     27.90 o 
 -31   1  11        2.79       43.99     23.98 o 
 -29   1  11        1.66       77.74     33.54 o 
 -27   1  11       36.59       67.68     29.94 o 
 -25   1  11       19.15       56.71     30.02 o 
 -23   1  11       39.94       40.77     26.74 o 
 -21   1  11      818.97      865.90     44.84 o 
 -19   1  11     2745.00     2656.54     76.65 o 
 -17   1  11      555.58      555.26     39.12 o 
 -15   1  11     3037.49     2967.79     62.52 o 
 -13   1  11      143.79      173.70     21.89 o 
 -11   1  11       78.20       77.03     10.57 o 
  -9   1  11     1730.92     1779.05     38.80 o 
  -7   1  11     1635.48     1741.78     46.92 o 
  -5   1  11      314.38      275.78     16.90 o 
  -3   1  11      297.77      299.60     16.95 o 
  -1   1  11     2768.07     2744.97     46.74 o 
   1   1  11     2473.36     2366.21     60.00 o 
   3   1  11      349.18      336.44     25.63 o 
   5   1  11       33.61       42.61     16.39 o 
   7   1  11       21.87       10.69     15.66 o 
   9   1  11     3065.14     2800.41     88.85 o 
  11   1  11      308.81      329.34     33.07 o 
  13   1  11     5480.46     5368.58    128.09 o 
  15   1  11       14.13       22.04     16.84 o 
  17   1  11     1127.29     1172.89     63.33 o 
  19   1  11      185.86      199.34     29.40 o 
  21   1  11        3.06       36.55     18.95 o 
 -32   2  11      208.25      192.56     43.19 o 
 -30   2  11        0.06       37.79     29.75 o 
 -28   2  11      107.51      255.16     51.01 o 
 -26   2  11       54.97       79.03     32.47 o 
 -24   2  11       58.50       96.59     30.36 o 
 -22   2  11       12.24       34.51     20.73 o 
 -20   2  11      829.64      842.27     70.77 o 
 -18   2  11       76.37       60.92     27.07 o 
 -16   2  11        4.10      -13.49     16.44 o 
 -14   2  11        5.40       14.10     19.34 o 
 -12   2  11     4116.71     3984.63     75.16 o 
 -10   2  11      936.88      923.75     33.65 o 
  -8   2  11     3751.88     3783.17     67.81 o 
  -6   2  11      487.29      506.84     30.58 o 
  -4   2  11       18.87       32.77     10.42 o 
  -2   2  11      252.41      274.61     22.83 o 
   0   2  11       16.70       35.08     10.27 o 
   2   2  11        7.09        7.30      8.81 o 
   4   2  11     5718.42     5630.03    201.28 o 
   6   2  11        1.65      -16.35     13.94 o 
   8   2  11      954.12      866.79     50.42 o 
  10   2  11     1192.89     1178.06     59.87 o 
  12   2  11        7.08        6.45     20.31 o 
  14   2  11     1674.85     1633.14    113.86 o 
  16   2  11       44.98       29.75     18.34 o 
  18   2  11      288.77      345.76     38.21 o 
  20   2  11      842.19      937.25     61.89 o 
 -29   3  11       24.72       26.92     22.49 o 
 -27   3  11       62.08       87.67     36.76 o 
 -25   3  11      536.72      608.90     69.62 o 
 -23   3  11        6.48       39.84     32.45 o 
 -21   3  11       95.54      186.63     42.10 o 
 -19   3  11        0.39       24.02     19.52 o 
 -17   3  11      284.46      296.43     44.90 o 
 -15   3  11     2256.51     2326.39    113.42 o 
 -13   3  11     3991.46     3897.24    141.38 o 
 -11   3  11     1093.95     1097.77     46.03 o 
  -9   3  11       77.83       96.24     16.67 o 
  -7   3  11      197.52      177.72     19.88 o 
  -5   3  11       23.82       33.78     15.88 o 
  -3   3  11     2072.78     2111.77     66.06 o 
  -1   3  11      184.18      190.25     47.95 o 
   1   3  11      331.62      374.94     26.43 o 
   3   3  11       78.86       59.76     19.70 o 
   5   3  11      825.32      742.06     49.54 o 
   7   3  11     1435.07     1347.11    133.02 o 
   9   3  11        1.77        1.32     25.29 o 
  11   3  11     1262.18     1144.99     63.50 o 
  13   3  11      167.27      104.41     25.70 o 
  15   3  11     1305.34     1283.02     68.60 o 
  17   3  11        1.06       16.61     25.33 o 
 -24   4  11        3.87       36.65     30.76 o 
 -22   4  11       14.96       35.01     28.68 o 
 -20   4  11      149.90      233.05     44.01 o 
 -18   4  11      597.34      553.30     64.44 o 
 -16   4  11      591.49      726.14     71.54 o 
 -14   4  11       28.46       21.90     20.93 o 
 -12   4  11      534.94      558.12     59.49 o 
 -10   4  11      378.83      400.64     50.93 o 
  -8   4  11      911.27      971.08     49.12 o 
  -6   4  11      437.85      471.89     35.38 o 
  -4   4  11       63.73       64.16     17.82 o 
  -2   4  11      262.35      311.38     54.32 o 
   0   4  11      195.69      160.16     22.85 o 
   2   4  11       55.99       26.71     14.22 o 
   4   4  11     1408.39     1401.61     96.44 o 
   6   4  11        2.88       37.16     20.92 o 
   8   4  11     2010.51     2090.95     87.60 o 
  10   4  11        3.83        8.28     35.82 o 
  12   4  11       29.42       12.95     27.34 o 
 -17   5  11        4.47      -10.72     23.22 o 
 -15   5  11      675.01      801.23     79.00 o 
 -13   5  11      644.71      505.13     64.81 o 
 -11   5  11        0.91      -14.78     25.73 o 
  -9   5  11       36.66       23.38     25.81 o 
  -7   5  11        4.94       33.10     19.40 o 
  -5   5  11      601.30      567.37     42.82 o 
  -3   5  11     2131.23     2022.76    138.43 o 
  -1   5  11       97.19       78.63     21.02 o 
   1   5  11      206.64      216.66     28.76 o 
   3   5  11       34.09       27.35     25.96 o 
   5   5  11      163.75      113.97     36.16 o 
 -32   0  12      503.88      543.71     69.36 o 
 -30   0  12       82.35       71.25     32.34 o 
 -28   0  12       44.23       24.17     24.10 o 
 -26   0  12        0.40       36.23     30.60 o 
 -24   0  12      569.93      573.97     63.85 o 
 -22   0  12       27.87       32.47     14.75 o 
 -20   0  12     6351.89     6276.54    116.96 o 
 -18   0  12     1347.46     1329.02     92.87 o 
 -16   0  12     2023.39     1950.50     64.58 o 
 -14   0  12       80.45       69.38     16.89 o 
 -12   0  12    10722.55    10575.40    145.50 o 
 -10   0  12       34.76       44.75     17.25 o 
  -8   0  12       31.92       35.91     13.36 o 
  -6   0  12      346.26      403.90     29.99 o 
  -4   0  12      297.97      333.85     30.59 o 
  -2   0  12      548.63      587.84     24.59 o 
   0   0  12     1165.11     1348.18     76.32 o 
   2   0  12       58.51       58.92     17.80 o 
   4   0  12     1572.30     1645.73     67.19 o 
   6   0  12     1764.27     1727.99     70.59 o 
   8   0  12      454.78      445.12     42.84 o 
  10   0  12      368.79      398.15     37.30 o 
  12   0  12      331.28      331.44     52.84 o 
  14   0  12      395.97      417.25     40.19 o 
  16   0  12      142.22      184.51     42.83 o 
  18   0  12     1178.26     1258.34    102.21 o 
  20   0  12      820.14      790.36     82.46 o 
 -31   1  12       40.76       54.80     23.39 o 
 -29   1  12        4.93       70.04     36.13 o 
 -27   1  12      110.45      132.98     39.58 o 
 -25   1  12       61.01       43.16     31.64 o 
 -23   1  12       17.21       15.82     13.05 o 
 -21   1  12       56.23       66.17     18.19 o 
 -19   1  12     1169.87     1150.32     52.58 o 
 -17   1  12       31.20       30.18     12.46 o 
 -15   1  12     1439.17     1546.57     66.32 o 
 -13   1  12     2107.55     2070.83     54.76 o 
 -11   1  12      105.36      111.77     15.98 o 
  -9   1  12      563.29      605.00     24.47 o 
  -7   1  12      259.51      304.38     22.31 o 
  -5   1  12      578.53      623.77     24.91 o 
  -3   1  12      639.13      629.98     24.65 o 
  -1   1  12      257.87      271.35     16.67 o 
   1   1  12       86.92      115.14     16.45 o 
   3   1  12     4037.01     3984.31     84.15 o 
   5   1  12      410.95      419.51     36.91 o 
   7   1  12       29.32       36.14     25.69 o 
   9   1  12      113.86       99.53     29.10 o 
  11   1  12      622.56      634.05     68.39 o 
  13   1  12      474.88      567.42     57.17 o 
  15   1  12        0.18       12.53     16.19 o 
  17   1  12      120.64      102.71     40.54 o 
  19   1  12       34.63       76.38     25.30 o 
 -30   2  12       48.11       87.23     32.41 o 
 -28   2  12      177.49      119.92     36.49 o 
 -26   2  12       65.77       56.68     25.07 o 
 -24   2  12       17.23       40.42     19.40 o 
 -22   2  12      233.14      261.80     30.94 o 
 -20   2  12     2070.86     2084.19     75.81 o 
 -18   2  12       42.54       32.16     17.15 o 
 -16   2  12     2464.43     2410.62     79.00 o 
 -14   2  12      471.94      470.35     37.52 o 
 -12   2  12      279.08      239.20     26.94 o 
 -10   2  12     1162.37     1213.53     39.90 o 
  -8   2  12      449.04      480.01     26.50 o 
  -6   2  12       31.92       34.03     10.82 o 
  -4   2  12       48.58       78.68     13.63 o 
  -2   2  12      405.89      415.74     24.07 o 
   0   2  12       78.04       91.63     39.82 o 
   2   2  12      968.51      997.67     54.05 o 
   4   2  12      121.89      119.81     24.84 o 
   6   2  12      678.49      613.07     43.49 o 
   8   2  12      163.60      208.63     44.49 o 
  10   2  12      963.34      940.97     59.00 o 
  12   2  12        3.28       62.20     20.06 o 
  14   2  12        6.27        8.04     16.51 o 
  16   2  12        2.12       27.09     18.91 o 
  18   2  12      122.64      171.51     29.31 o 
 -27   3  12      219.82      224.18     46.94 o 
 -25   3  12      170.00      154.41     44.56 o 
 -23   3  12       33.62       48.80     29.79 o 
 -21   3  12     1833.90     1804.92    110.95 o 
 -19   3  12      901.70      936.43     78.94 o 
 -17   3  12      328.45      366.56     49.85 o 
 -15   3  12      126.65      224.75     41.07 o 
 -13   3  12      600.50      526.23     55.18 o 
 -11   3  12     1021.13     1003.41     71.98 o 
  -9   3  12        7.30       36.31     15.02 o 
  -7   3  12      915.70     1008.84     46.49 o 
  -5   3  12      926.48      944.31     39.44 o 
  -3   3  12     2570.50     2639.49     64.68 o 
  -1   3  12      362.22      315.89     33.28 o 
   1   3  12      369.63      370.75     40.39 o 
   3   3  12      908.80      867.30     53.58 o 
   5   3  12      149.28      160.79     33.26 o 
   7   3  12      267.02      288.00     34.76 o 
   9   3  12     1126.38     1063.59     61.48 o 
  11   3  12      840.35      777.12     61.53 o 
  13   3  12      965.63      978.38     61.09 o 
  15   3  12      391.72      447.20     53.12 o 
 -22   4  12       70.42       62.64     24.99 o 
 -20   4  12      256.07      238.08     46.76 o 
 -18   4  12        2.38        4.63     21.49 o 
 -16   4  12        6.66       60.28     28.57 o 
 -14   4  12       85.71      116.92     36.48 o 
 -12   4  12      144.12      183.98     42.07 o 
 -10   4  12       13.64       29.92     25.98 o 
  -8   4  12       64.36      107.84     20.94 o 
  -6   4  12       18.64       37.76     16.50 o 
  -4   4  12      677.64      605.22     41.36 o 
  -2   4  12     1217.07     1155.13     87.21 o 
   0   4  12        1.16       18.24     24.19 o 
   2   4  12       11.37       25.48     23.45 o 
   4   4  12      245.26      247.93     71.00 o 
   6   4  12        7.63        9.43     19.73 o 
   8   4  12      105.27       77.35     34.82 o 
  10   4  12       39.60       35.03     20.76 o 
 -15   5  12       68.77       88.76     35.12 o 
 -13   5  12       78.80      195.68     49.50 o 
 -11   5  12      207.64      153.65     37.42 o 
  -9   5  12      160.09      142.57     35.02 o 
  -7   5  12      106.65       92.53     31.79 o 
  -5   5  12       51.10       87.98     31.71 o 
  -3   5  12        8.70       71.45     20.57 o 
  -1   5  12       12.99       36.25     26.03 o 
   1   5  12       38.50       46.11     25.95 o 
 -31   1  13       34.75       53.37     22.37 o 
 -29   1  13       13.52       34.68     20.15 o 
 -27   1  13       91.61      171.21     43.79 o 
 -25   1  13      531.65      472.65     61.12 o 
 -23   1  13      287.15      235.90     33.36 o 
 -21   1  13        3.26       13.24     19.97 o 
 -19   1  13      148.31      160.60     48.75 o 
 -17   1  13      328.88      336.81     25.32 o 
 -15   1  13       18.53       34.08     24.79 o 
 -13   1  13      755.92      769.97     36.12 o 
 -11   1  13      567.56      571.68     30.58 o 
  -9   1  13      158.02      152.10     14.56 o 
  -7   1  13      477.55      461.35     22.56 o 
  -5   1  13      925.37      939.18     31.41 o 
  -3   1  13      363.43      409.55     28.22 o 
  -1   1  13      142.38      194.06     22.23 o 
   1   1  13       72.40       41.32     17.93 o 
   3   1  13     1643.59     1647.70     56.96 o 
   5   1  13     1756.54     1662.17    114.83 o 
   7   1  13     1555.63     1571.77     70.84 o 
   9   1  13       56.64      100.65     21.38 o 
  11   1  13      819.12      924.12     57.44 o 
  13   1  13      166.64      131.96     26.31 o 
  15   1  13       50.06       98.80     25.23 o 
  17   1  13        0.34       -3.69     18.68 o 
 -28   2  13      146.61      190.93     46.29 o 
 -26   2  13       35.24      125.80     35.54 o 
 -24   2  13      733.23      740.05     52.46 o 
 -22   2  13      182.94      237.56     29.88 o 
 -20   2  13      929.18      977.52     54.05 o 
 -18   2  13      100.98      110.50     23.94 o 
 -16   2  13       12.38       11.29     20.40 o 
 -14   2  13        1.26      -17.33     14.24 o 
 -12   2  13      301.76      339.26     32.50 o 
 -10   2  13      725.28      752.10     36.13 o 
  -8   2  13       50.57       88.89     14.39 o 
  -6   2  13       50.70       62.79     14.69 o 
  -4   2  13        0.21       -1.10      9.15 o 
  -2   2  13       54.64       55.88     16.22 o 
   0   2  13      175.72      168.15     23.93 o 
   2   2  13      565.28      557.43     41.57 o 
   4   2  13      362.55      437.27     40.79 o 
   6   2  13      239.88      262.83     32.06 o 
   8   2  13     1018.86     1020.33     67.57 o 
  10   2  13      142.31      124.41     36.57 o 
  12   2  13       85.20       78.49     19.50 o 
  14   2  13      317.43      257.22     35.40 o 
 -25   3  13       25.54       43.75     20.39 o 
 -23   3  13        9.98       51.48     31.28 o 
 -21   3  13      502.82      502.37     59.87 o 
 -19   3  13       23.66        7.67     24.92 o 
 -17   3  13     1324.52     1309.07     92.08 o 
 -15   3  13        5.74       -5.59     21.38 o 
 -13   3  13      282.76      225.51     36.87 o 
 -11   3  13      747.02      731.04     85.91 o 
  -9   3  13      247.81      316.14     36.86 o 
  -7   3  13        7.96       38.92     13.04 o 
  -5   3  13       72.67       85.39     16.79 o 
  -3   3  13      257.08      259.79     31.03 o 
  -1   3  13      255.65      259.06     34.49 o 
   1   3  13       18.86        8.75     18.89 o 
   3   3  13       68.18       82.55     22.30 o 
   5   3  13       21.12        8.03     14.33 o 
   7   3  13      104.43       96.41     23.38 o 
   9   3  13        0.71        7.67     16.44 o 
  11   3  13      417.06      469.76     44.14 o 
 -20   4  13       47.50       29.67     24.00 o 
 -18   4  13       11.32       10.08     23.12 o 
 -16   4  13      767.50      675.72     68.90 o 
 -14   4  13      447.56      483.92     59.29 o 
 -12   4  13        1.84       55.88     27.14 o 
 -10   4  13       19.00       32.17     25.17 o 
  -8   4  13       60.11       60.26     30.12 o 
  -6   4  13      196.61      188.90     24.35 o 
  -4   4  13      310.23      321.44     30.43 o 
  -2   4  13       42.85      105.17     24.93 o 
   0   4  13       45.22       67.93     22.42 o 
   2   4  13      683.64      702.36     52.77 o 
   4   4  13      308.91      343.37     39.78 o 
   6   4  13      519.19      490.07     56.38 o 
 -30   0  14       33.75       53.31     27.81 o 
 -28   0  14        6.04       55.23     35.34 o 
 -26   0  14        3.75       40.98     30.76 o 
 -24   0  14      172.89      188.36     41.79 o 
 -22   0  14       43.31       41.50     20.11 o 
 -20   0  14        6.31       37.36     18.08 o 
 -18   0  14      457.52      492.79     37.52 o 
 -16   0  14        3.12       32.00     17.04 o 
 -14   0  14     1179.08     1268.22     55.90 o 
 -12   0  14      317.38      289.40     58.71 o 
 -10   0  14      149.94      141.40     20.58 o 
  -8   0  14       15.22       12.18     12.62 o 
  -6   0  14       90.85      114.93     36.13 o 
  -4   0  14        6.61       51.87     26.83 o 
  -2   0  14     1563.71     1447.35     94.60 o 
   0   0  14     1045.06     1038.02     83.35 o 
   2   0  14     2647.38     2571.83     87.79 o 
   4   0  14        2.38       -7.90     15.08 o 
   6   0  14       55.13       68.84     24.65 o 
   8   0  14       17.94       12.21     18.09 o 
  10   0  14     1753.61     1661.32     77.87 o 
  12   0  14       27.99        3.27     17.79 o 
  14   0  14      448.33      421.12     60.11 o 
 -29   1  14       71.57      126.88     30.95 o 
 -27   1  14       22.02       62.17     23.53 o 
 -25   1  14      303.23      317.34     36.49 o 
 -23   1  14      450.38      441.87     36.59 o 
 -21   1  14       72.46       55.50     17.20 o 
 -19   1  14      542.55      522.85     51.27 o 
 -17   1  14      188.29      171.84     19.55 o 
 -15   1  14      102.33      126.76     17.72 o 
 -13   1  14      741.34      690.58     34.83 o 
 -11   1  14      761.78      738.20     43.70 o 
  -9   1  14       77.14       93.51     14.99 o 
  -7   1  14       27.09       32.31      8.71 o 
  -5   1  14       42.51       29.40     13.53 o 
  -3   1  14        7.79       12.83     11.77 o 
  -1   1  14      486.04      460.27     31.74 o 
   1   1  14     3639.53     3552.13     85.02 o 
   3   1  14        0.72       -5.05     14.20 o 
   5   1  14      290.57      307.45     39.00 o 
   7   1  14        0.33       -2.49     16.09 o 
   9   1  14      817.02      885.28     58.25 o 
  11   1  14        1.01       26.79     21.37 o 
  13   1  14        2.31      -18.66     16.48 o 
 -26   2  14      130.21      151.84     41.24 o 
 -24   2  14        0.00       41.15     21.71 o 
 -22   2  14      155.82      189.25     29.82 o 
 -20   2  14      385.52      446.50     39.86 o 
 -18   2  14     1034.81      991.62     55.85 o 
 -16   2  14      400.40      422.52     56.54 o 
 -14   2  14       87.60       65.62     18.72 o 
 -12   2  14       19.02       38.90     16.25 o 
 -10   2  14       20.05       22.00     15.66 o 
  -8   2  14       16.68       32.27     10.73 o 
  -6   2  14       61.36       42.11     17.28 o 
  -4   2  14      311.86      290.78     29.99 o 
  -2   2  14       57.98       46.92     18.95 o 
   0   2  14       76.33       98.59     23.08 o 
   2   2  14      289.66      331.99     36.14 o 
   4   2  14      549.69      614.76     54.73 o 
   6   2  14      627.38      630.23     48.90 o 
   8   2  14      977.54      986.11     60.65 o 
  10   2  14       16.89       33.85     19.20 o 
  12   2  14        1.35       21.66     16.61 o 
 -23   3  14        5.18       62.21     24.79 o 
 -21   3  14        0.07       16.28     19.08 o 
 -19   3  14       32.05       95.97     42.38 o 
 -17   3  14       67.07       61.13     22.28 o 
 -15   3  14      613.14      621.50     46.39 o 
 -13   3  14      596.32      680.65     47.31 o 
 -11   3  14        4.01       -1.42     25.72 o 
  -9   3  14      285.59      284.04     32.17 o 
  -7   3  14       73.37      112.26     22.39 o 
  -5   3  14       42.99       43.87     16.69 o 
  -3   3  14      177.67      129.88     42.42 o 
  -1   3  14       81.39       88.85     34.31 o 
   1   3  14     1061.85      978.32     58.71 o 
   3   3  14      550.88      575.32     47.14 o 
   5   3  14      800.69      832.78     57.02 o 
   7   3  14      498.99      520.15     45.73 o 
   9   3  14      298.80      239.15     32.98 o 
 -18   4  14        0.02      -41.02     30.20 o 
 -16   4  14       28.61       40.77     28.49 o 
 -14   4  14      473.36      476.58     58.09 o 
 -12   4  14        4.55       44.26     24.69 o 
 -10   4  14       26.57       55.91     26.25 o 
  -8   4  14       56.39       90.32     23.28 o 
  -6   4  14      668.50      680.33     79.35 o 
  -4   4  14       40.86       63.43     52.36 o 
  -2   4  14       60.42       65.48     42.99 o 
   0   4  14       20.54       34.86     21.30 o 
   2   4  14      334.32      357.78     40.20 o 
 -27   1  15       77.83      134.56     28.94 o 
 -25   1  15      172.85      166.69     31.13 o 
 -23   1  15        4.91        9.62     15.84 o 
 -21   1  15      162.53      174.03     26.13 o 
 -19   1  15      428.36      394.16     30.27 o 
 -17   1  15       10.64       14.56     11.43 o 
 -15   1  15      739.98      693.19     31.31 o 
 -13   1  15      236.86      239.22     19.23 o 
 -11   1  15       31.59       36.78     10.84 o 
  -9   1  15       57.08       44.13     22.57 o 
  -7   1  15      334.52      356.72     27.09 o 
  -5   1  15       41.17       52.67     17.48 o 
  -3   1  15      205.87      175.28     22.93 o 
  -1   1  15      321.33      340.71     28.41 o 
   1   1  15     1032.26     1057.85     49.34 o 
   3   1  15      350.82      408.06     39.58 o 
   5   1  15      695.36      665.33     72.25 o 
   7   1  15      578.87      592.16     88.71 o 
   9   1  15       83.39      109.92     26.99 o 
  11   1  15      538.46      581.81     51.13 o 
 -24   2  15      313.48      369.05     83.33 o 
 -22   2  15      580.21      597.60     46.41 o 
 -20   2  15       41.20       33.26     23.53 o 
 -18   2  15      248.23      230.71     29.34 o 
 -16   2  15      110.61      175.82     31.54 o 
 -14   2  15      188.92      197.48     28.45 o 
 -12   2  15      721.32      685.09     45.04 o 
 -10   2  15        1.01       -1.02     35.33 o 
  -8   2  15       10.65       19.13     26.44 o 
  -6   2  15      674.94      767.50     47.72 o 
  -4   2  15      678.07      658.62     45.84 o 
  -2   2  15     3249.85     3204.04    100.49 o 
   0   2  15      202.95      190.85     28.22 o 
   2   2  15      141.53      113.85     51.26 o 
   4   2  15     1232.75     1226.93     72.99 o 
   6   2  15       45.46       46.28     24.63 o 
   8   2  15       60.99       35.79     17.72 o 
 -21   3  15      406.60      400.75     40.37 o 
 -19   3  15     1260.17     1072.91    120.51 o 
 -17   3  15       13.48       50.71     23.95 o 
 -15   3  15      691.80      568.03     45.67 o 
 -13   3  15       22.54       26.75     15.95 o 
 -11   3  15      624.32      611.20     45.37 o 
  -9   3  15        1.30        6.10     20.64 o 
  -7   3  15     1188.03     1099.41     93.78 o 
  -5   3  15       77.84       86.93     21.54 o 
  -3   3  15      233.12      223.35     31.27 o 
  -1   3  15        0.53       12.18     15.44 o 
   1   3  15       23.87       35.51     17.30 o 
   3   3  15       67.68       36.96     21.17 o 
   5   3  15       37.13      -21.82     17.14 o 
 -10   4  15       15.93       46.59     39.54 o 
  -8   4  15        2.27       85.10     43.27 o 
  -6   4  15      325.94      348.15     59.98 o 
 -24   0  16      218.15      146.14     37.49 o 
 -22   0  16     1615.50     1603.42     70.23 o 
 -20   0  16        3.33       23.47     37.43 o 
 -18   0  16     1631.77     1461.56     65.76 o 
 -16   0  16      668.76      621.69     90.33 o 
 -14   0  16       40.39       36.48     17.77 o 
 -12   0  16      501.11      445.65     55.07 o 
 -10   0  16        0.08        6.26     25.32 o 
  -8   0  16      913.15      808.23     76.66 o 
  -6   0  16      812.59      968.24     84.54 o 
  -4   0  16      934.82      972.24     85.27 o 
  -2   0  16     1644.18     1762.79    114.87 o 
   0   0  16       57.23       57.00     33.42 o 
   2   0  16      732.21      795.45     82.74 o 
   4   0  16       17.72       36.37     32.23 o 
   6   0  16       21.68       37.98     34.14 o 
   8   0  16      232.18      235.71     48.04 o 
 -25   1  16        7.22       12.34     18.71 o 
 -23   1  16     1708.97     1616.48     60.39 o 
 -21   1  16       13.29       20.44     14.79 o 
 -19   1  16       48.53       35.12     14.07 o 
 -17   1  16       41.03       40.49     12.24 o 
 -15   1  16       56.15       52.57     17.23 o 
 -13   1  16       50.49       72.87     13.71 o 
 -11   1  16       26.97       37.10     17.18 o 
  -9   1  16        5.46      -12.31     53.62 o 
  -7   1  16       48.42       35.13     32.88 o 
  -5   1  16      105.07      103.26     18.77 o 
  -3   1  16      496.53      510.25     40.80 o 
  -1   1  16      325.43      298.53     28.44 o 
   1   1  16        3.83       26.88     19.94 o 
   3   1  16      523.43      542.98     46.96 o 
   5   1  16      237.63      264.95     34.83 o 
   7   1  16        4.79       10.15     15.40 o 
 -22   2  16      488.67      521.19     73.81 o 
 -20   2  16     1169.61      989.65     59.05 o 
 -18   2  16       66.54       37.70     18.96 o 
 -16   2  16      146.31      129.59     23.39 o 
 -14   2  16       36.68       19.26     18.56 o 
 -12   2  16       14.76       18.93     29.49 o 
 -10   2  16       60.85      -14.39     27.91 o 
  -8   2  16      310.08      228.81     44.29 o 
  -6   2  16      155.32      140.05     39.82 o 
  -4   2  16      202.36      201.01     43.13 o 
  -2   2  16       23.73       50.56     18.84 o 
   0   2  16        9.48       22.31     20.84 o 
   2   2  16       39.45       34.20     21.08 o 
   4   2  16       30.75       63.72     22.83 o 
 -15   3  16       94.89       92.64     22.74 o 
 -13   3  16      349.06      452.83     63.40 o 
 -11   3  16      196.14      277.96     55.13 o 
  -9   3  16       40.82       34.16     27.44 o 
  -7   3  16      214.73      144.26     40.14 o 
  -5   3  16       15.44       35.87     28.02 o 
  -3   3  16      221.57      262.07     34.84 o 
  -1   3  16       49.98       92.82     23.37 o 
 -21   1  17       12.32       12.52     22.28 o 
 -19   1  17      173.81      151.52     21.59 o 
 -17   1  17        9.65       60.75     15.93 o 
 -15   1  17        0.68      -18.45     18.56 o 
 -13   1  17        0.31       24.17     17.05 o 
 -11   1  17       10.43        2.32     23.72 o 
  -9   1  17        0.00      -17.23     20.47 o 
  -7   1  17        0.64        1.78     19.74 o 
  -5   1  17       21.11       47.39     30.19 o 
  -3   1  17      196.76      201.22     30.80 o 
  -1   1  17      161.21      199.72     31.45 o 
   1   1  17       82.11      145.67     29.75 o 
   3   1  17       47.32       42.41     21.72 o 
 -16   2  17        3.59       31.72     27.14 o 
 -14   2  17      322.88      289.19     49.80 o 
 -12   2  17      207.36      258.25     49.79 o 
 -10   2  17      209.74      246.37     48.80 o 
  -8   2  17      152.34      198.31     50.24 o 
  -6   2  17        7.03       81.30     34.99 o 
  -4   2  17      145.63       96.74     36.96 o 
  -2   2  17       32.03       90.17     24.39 o 
 -16   0  18      315.93      208.99     45.73 o 
 -14   0  18       63.98      106.58     35.32 o 
 -12   0  18      100.57      158.48     42.18 o 
 -10   0  18      379.04      290.62     50.25 o 
  -8   0  18      427.34      501.71     68.39 o 
  -6   0  18       83.03       86.54     34.29 o 
  -4   0  18       85.18      186.43     52.03 o 
 -13   1  18        2.27        6.43     22.94 o 
 -11   1  18       49.87       48.14     34.45 o 
  -9   1  18        1.58      -18.21     26.44 o 
  -7   1  18      199.24      297.98     57.27 o 
  -5   1  18      703.97      656.32     79.50 o 
                                                 
